# Supplementary material for: Enrichment of Conserved Synaptic Activity-Responsive Element in Neuronal Genes Predicts a Coordinated Response of MEF2, CREB and SRF
Source: PLoS One. 2013 Jan 31;8(1):e53848. doi: 10.1371/journal.pone.0053848 (PMC3561385; doi:10.1371/journal.pone.0053848)
Supplement: Table S1 — SARE sequences conserved in human and mouse assigned to genes according to proximity. Using SynoR, we searched for regions containing clusters of the consensus binding sequences for SRF, MEF2 and CREB in the human genome and compared it to the mouse genome to identify conserved sequences. Based on these criteria, we identified 887 genetic regions with conserved SARE sequences that are assigned to the proximal genes: 530 clusters were found on intragenic regions and 357 in intergenic, (data deposited in the SynoR tool, ID n° s1219104005847). Additional tab (OtherTFclusters) show results from the analysis of other TFBS combinations and graphics showing the relative low number of clusters identified and their lower relation to neuronal functions. (XLSX) [file pone.0053848.s001.xlsx]

## Sheet: SAREGenes
GENETIC REGIONS WITH IDENTIFIED SARE
cluster	ECR Browser cluster visualization (strand)	100kb locus	TFBS map	length	# TFBS	type	gene(s)	sequence
1	chr6:88029130-88029206 (na)	locus expansion	map	77 bps	4	utr	ZNF292	fasta
2	chr13:99436756-99436913 (na)	locus expansion	map	158 bps	3	utr	ZIC2	fasta
3	chr2:144862264-144862430 (na)	locus expansion	map	167 bps	10	utr	ZEB2	fasta
4	chr8:64285179-64285291 (na)	locus expansion	map	113 bps	8	utr	YTHDF3	fasta
5	chr2:17700141-17700283 (na)	locus expansion	map	143 bps	6	utr	VSNL1	fasta
6	chr3:51410661-51410774 (na)	locus expansion	map	114 bps	4	utr	VPRBP	fasta
7	chr6:43861977-43862132 (na)	locus expansion	map	156 bps	6	utr	VEGFA	fasta
8	chr20:56453931-56454112 (na)	locus expansion	map	182 bps	5	utr	VAPB	fasta
9	chr4:103936927-103937113 (na)	locus expansion	map	187 bps	3	utr	UBE2D3	fasta
10	chr4:103937587-103937812 (na)	locus expansion	map	226 bps	5	utr	UBE2D3	fasta
11	chr19:36457730-36457899 (na)	locus expansion	map	170 bps	9	utr	TSHZ3	fasta
12	chr3:151638673-151638768 (na)	locus expansion	map	96 bps	5	utr	TSC22D2	fasta
13	chr16:48821232-48821309 (na)	locus expansion	map	78 bps	4	utr	PAPD5	fasta
14	chr3:24135570-24135741 (na)	locus expansion	map	172 bps	4	utr	THRB	fasta
15	chr16:66435441-66435604 (na)	locus expansion	map	164 bps	3	utr	THAP11	fasta
16	chr15:55365995-55366181 (na)	locus expansion	map	187 bps	5	utr	TCF12	fasta
17	chr1:11006795-11006984 (na)	locus expansion	map	190 bps	4	utr	TARDBP	fasta
18	chr6:86380723-86380764 (na)	locus expansion	map	42 bps	4	utr	SYNCRIP	fasta
19	chr20:41523477-41523677 (na)	locus expansion	map	201 bps	5	utr	SRSF6	fasta
20	chr3:187117518-187117659 (na)	locus expansion	map	142 bps	5	utr	SRSF2	fasta
21	chr7:35911302-35911444 (na)	locus expansion	map	143 bps	6	utr	SEPT7	fasta
22	chr2:165653940-165653996 (na)	locus expansion	map	57 bps	3	utr	SCN3A	fasta
23	chr6:45623974-45624216 (na)	locus expansion	map	243 bps	3	utr	RUNX2	fasta
24	chr2:46649653-46649782 (na)	locus expansion	map	130 bps	5	utr	RHOQ	fasta
25	chr12:26114126-26114262 (na)	locus expansion	map	137 bps	4	utr	RASSF8	fasta
26	chr7:44887756-44887953 (na)	locus expansion	map	198 bps	14	utr	PURB	fasta
27	chr2:20313401-20313556 (na)	locus expansion	map	156 bps	6	utr	PUM2	fasta
28	chr10:118295321-118295454 (na)	locus expansion	map	134 bps	6	utr	PNLIP	fasta
29	chr6:89930868-89931061 (na)	locus expansion	map	194 bps	4	utr	PM20D2	fasta
30	chr4:41441065-41441205 (na)	locus expansion	map	141 bps	3	utr	PHOX2B	fasta
31	chr8:133894401-133894575 (na)	locus expansion	map	175 bps	3	utr	PHF20L1	fasta
32	chr12:52159577-52159926 (na)	locus expansion	map	350 bps	5	utr	PCBP2	fasta
33	chr18:53302455-53302536 (na)	locus expansion	map	82 bps	8	utr	ONECUT2	fasta
34	chr4:174698257-174698363 (na)	locus expansion	map	107 bps	4	utr	Nbla00301	fasta
35	chr11:65944906-65945068 (na)	locus expansion	map	163 bps	23	utr	NPAS4	fasta
36	chr14:25986519-25986617 (na)	locus expansion	map	99 bps	4	utr	NOVA1	fasta
37	chr17:23546487-23546645 (na)	locus expansion	map	159 bps	6	utr	NLK	fasta
38	chr5:37101435-37101716 (na)	locus expansion	map	282 bps	9	utr	NIPBL	fasta
39	chr4:120276376-120276409 (na)	locus expansion	map	34 bps	14	utr	MYOZ2	fasta
40	chr1:67223721-67223806 (na)	locus expansion	map	86 bps	13	utr	MIER1	fasta
41	chr15:80121419-80121592 (na)	locus expansion	map	174 bps	9	utr	MEX3B	fasta
42	chr9:122403055-122403191 (na)	locus expansion	map	137 bps	3	utr	MEGF9	fasta
43	chr15:98071239-98071485 (na)	locus expansion	map	247 bps	4	utr	MEF2A	fasta
44	chr6:114289203-114289329 (na)	locus expansion	map	127 bps	4	utr	MARCKS	fasta
45	chr17:59126067-59126318 (na)	locus expansion	map	252 bps	5	utr	MAP3K3	fasta
46	chr1:233890961-233891230 (na)	locus expansion	map	270 bps	6	utr	LYST	fasta
47	chr12:57552310-57552507 (na)	locus expansion	map	198 bps	5	utr	LRIG3	fasta
48	chr13:24042825-24043032 (na)	locus expansion	map	208 bps	4	utr	LOC374491	fasta
49	chr11:36041375-36041490 (na)	locus expansion	map	116 bps	13	utr	LDLRAD3	fasta
50	chr10:88483147-88483225 (na)	locus expansion	map	79 bps	10	utr	LDB3	fasta
51	chr3:125876717-125876931 (na)	locus expansion	map	215 bps	12	utr	KALRN	fasta
52	chr15:88428230-88428311 (na)	locus expansion	map	82 bps	10	utr	IDH2	fasta
53	chr11:33331913-33332001 (na)	locus expansion	map	89 bps	3	utr	HIPK3	fasta
54	chr17:39556538-39556713 (na)	locus expansion	map	176 bps	17	utr	HDAC5	fasta
55	chr1:1707132-1707352 (na)	locus expansion	map	221 bps	6	utr	GNB1	fasta
56	chr17:78154151-78154210 (na)	locus expansion	map	60 bps	5	utr	FOXK2	fasta
57	chr5:137869923-137869974 (na)	locus expansion	map	52 bps	5	utr	ETF1	fasta
58	chr8:128562481-128562614 (na)	locus expansion	map	134 bps	3	utr	LOC727677	fasta
59	chr22:48553478-48553517 (na)	locus expansion	map	40 bps	5	utr	BRD1	fasta
60	chr2:50001695-50001797 (na)	locus expansion	map	103 bps	8	utr	NRXN1	fasta
61	chr7:101679826-101680048 (na)	locus expansion	map	223 bps	9	utr	CUX1	fasta
62	chr10:11412933-11413053 (na)	locus expansion	map	121 bps	8	utr	CELF2	fasta
63	chr6:86374822-86374903 (na)	locus expansion	map	82 bps	6	utr	ANKMY2	fasta
64	chr2:189547308-189547360 (na)	locus expansion	map	53 bps	3	utr	COL3A1	fasta
65	chr6:75851884-75851982 (na)	locus expansion	map	99 bps	3	utr	COL12A1	fasta
66	chr4:54570934-54571084 (na)	locus expansion	map	151 bps	4	utr	CHIC2	fasta
67	chr20:3724885-3724940 (na)	locus expansion	map	56 bps	6	utr	CDC25B	fasta
68	chr2:228390197-228390370 (na)	locus expansion	map	174 bps	5	utr	CCL20	fasta
69	chr2:55369083-55369211 (na)	locus expansion	map	129 bps	6	utr	CCDC88A	fasta
70	chr2:160837989-160838225 (na)	locus expansion	map	237 bps	7	utr	RBMS1	fasta
71	chr21:34131323-34131507 (na)	locus expansion	map	185 bps	3	utr	DONSON	fasta
72	chr18:28771599-28771765 (na)	locus expansion	map	167 bps	6	utr	C18orf34	fasta
73	chr10:21847179-21847356 (na)	locus expansion	map	178 bps	7	utr	C10orf140	fasta
74	chr2:32696519-32696691 (na)	locus expansion	map	173 bps	11	utr	BIRC6	fasta
75	chr3:84798095-84798282 (na)	locus expansion	map	188 bps	7	utr	LOC440970	fasta
76	chr20:11195268-11195475 (na)	locus expansion	map	208 bps	9	utr	LOC339593	fasta
77	chr3:8518145-8518337 (na)	locus expansion	map	193 bps	21	utr	BC020876	fasta
78	chr1:210848431-210848640 (na)	locus expansion	map	210 bps	18	utr	ATF3	fasta
79	chr10:104423648-104423836 (na)	locus expansion	map	189 bps	9	utr	ARL3	fasta
80	chr10:61458993-61459205 (na)	locus expansion	map	213 bps	8	utr	ANK3	fasta
81	chr3:106776276-106776324 (na)	locus expansion	map	49 bps	9	utr	ALCAM	fasta
82	chr11:126442031-126442135 (na)	locus expansion	map	105 bps	19	utr	AK095187	fasta
83	chr15:93842084-93842227 (na)	locus expansion	map	144 bps	3	utr	LOC145820	fasta
84	chr9:35901438-35901568 (na)	locus expansion	map	131 bps	3	utr	LOC158376	fasta
85	chr2:148401626-148401777 (na)	locus expansion	map	152 bps	8	utr	ACVR2A	fasta
86	chr10:76827669-76827873 (na)	locus expansion	map	205 bps	19	promoter	ZNF503 (0.0kb)	fasta
87	chr3:138967664-138967755 (na)	locus expansion	map	92 bps	3	promoter	SOX14 (0.6kb)	fasta
88	chr5:115806730-115806859 (na)	locus expansion	map	130 bps	11	promoter	SEMA6A (0.3kb)	fasta
89	chr16:52190311-52190498 (na)	locus expansion	map	188 bps	6	promoter	RPGRIP1L (0.8kb)	fasta
90	chr16:52190659-52190793 (na)	locus expansion	map	135 bps	3	promoter	RPGRIP1L (0.5kb)	fasta
91	chr14:88091151-88091291 (na)	locus expansion	map	141 bps	13	promoter	PTPN21 (0.3kb)	fasta
92	chr16:2812752-2812942 (na)	locus expansion	map	191 bps	4	promoter	PRSS21 (1kb)	fasta
93	chr11:85458500-85458686 (na)	locus expansion	map	187 bps	14	promoter	PICALM (0.7kb)	fasta
94	chr14:22947490-22947648 (na)	locus expansion	map	159 bps	7	promoter	MYH6 (0.2kb)	fasta
95	chr1:168404324-168404472 (na)	locus expansion	map	149 bps	8	promoter	METTL11B (0.8kb)	fasta
96	chr7:123082954-123083080 (na)	locus expansion	map	127 bps	15	promoter	LMOD2 (0.0kb)	fasta
97	chr10:3817613-3817731 (na)	locus expansion	map	119 bps	12	promoter	KLF6 (0.2kb)	fasta
98	chr5:78846127-78846248 (na)	locus expansion	map	122 bps	36	promoter	HOMER1 (0.7kb)	fasta
99	chr7:114119643-114119884 (na)	locus expansion	map	242 bps	8	promoter	FOXP2 (1.3kb)	fasta
100	chr3:135996641-135996849 (na)	locus expansion	map	209 bps	6	promoter	EphB1 (0.1kb)	fasta
101	chr9:77998378-77998496 (na)	locus expansion	map	119 bps	6	promoter	PCSK5 (0.2kb)	fasta
102	chr1:85816867-85817032 (na)	locus expansion	map	166 bps	18	promoter	DDAH1 (0.3kb)	fasta
103	chr1:201197168-201197230 (na)	locus expansion	map	63 bps	10	promoter	CYB5R1 (0.4kb)	fasta
104	chr6:53991565-53991622 (na)	locus expansion	map	58 bps	5	promoter	MLIP (0.1kb)	fasta
105	chr10:17296174-17296369 (na)	locus expansion	map	196 bps	13	promoter	VIM (0.8kb)	fasta
106	chr8:136371203-136371357 (na)	locus expansion	map	155 bps	6	promoter	LOC286094 (1.2kb)	fasta
107	chr2:200424740-200424965 (na)	locus expansion	map	226 bps	11	promoter	FONG (0.6kb)	fasta
108	chr11:43920639-43920744 (na)	locus expansion	map	106 bps	14	promoter	AX748080 (1.2kb)	fasta
109	chr20:36467562-36467595 (na)	locus expansion	map	34 bps	4	promoter	AX746690 (0.5kb)	fasta
110	chr1:232926260-232926405 (na)	locus expansion	map	146 bps	4	promoter	LOC100506810 (1.4kb)	fasta
111	chr4:182318211-182318352 (na)	locus expansion	map	142 bps	4	promoter	LINC00290 (0.9kb)	fasta
112	chr17:40190654-40190717 (na)	locus expansion	map	64 bps	7	promoter	ADAM11 (1.4kb)	fasta
113	chr3:103632814-103632942 (na)	locus expansion	map	129 bps	4	intron	ZPLD1	fasta
114	chr22:27629424-27629629 (na)	locus expansion	map	206 bps	13	intron	ZNRF3	fasta
115	chr18:20946781-20946869 (na)	locus expansion	map	89 bps	9	intron	ZNF521	fasta
116	chr18:72334477-72334616 (na)	locus expansion	map	140 bps	18	intron	ZNF516	fasta
117	chr9:108670273-108670430 (na)	locus expansion	map	158 bps	3	intron	ZNF462	fasta
118	chr9:108680986-108681151 (na)	locus expansion	map	166 bps	10	intron	ZNF462	fasta
119	chr2:180060039-180060115 (na)	locus expansion	map	77 bps	7	intron	ZNF385B	fasta
120	chr10:63811297-63811363 (na)	locus expansion	map	67 bps	11	intron	ZNF365	fasta
121	chr8:123865072-123865248 (na)	locus expansion	map	177 bps	10	intron	ZHX2	fasta
122	chr8:106418469-106418559 (na)	locus expansion	map	91 bps	4	intron	ZFPM2	fasta
123	chr8:77852154-77852357 (na)	locus expansion	map	204 bps	6	intron	ZFHX4	fasta
124	chr8:77875193-77875357 (na)	locus expansion	map	165 bps	7	intron	ZFHX4	fasta
125	chr2:144980530-144980578 (na)	locus expansion	map	49 bps	4	intron	ZEB2	fasta
126	chr8:144617334-144617413 (na)	locus expansion	map	80 bps	4	intron	ZC3H3	fasta
127	chr18:44180202-44180345 (na)	locus expansion	map	144 bps	3	intron	ZBTB7C	fasta
128	chr3:115916090-115916327 (na)	locus expansion	map	238 bps	6	intron	ZBTB20	fasta
129	chr3:116004115-116004213 (na)	locus expansion	map	99 bps	18	intron	ZBTB20	fasta
130	chr3:116174853-116174960 (na)	locus expansion	map	108 bps	5	intron	ZBTB20	fasta
131	chr3:116299318-116299538 (na)	locus expansion	map	221 bps	5	intron	ZBTB20	fasta
132	chr3:116302294-116302369 (na)	locus expansion	map	76 bps	4	intron	ZBTB20	fasta
133	chr11:113446483-113446722 (na)	locus expansion	map	240 bps	25	intron	ZBTB16	fasta
134	chr2:173822916-173823109 (na)	locus expansion	map	194 bps	5	intron	ZAK	fasta
135	chr16:77256178-77256403 (na)	locus expansion	map	226 bps	9	intron	WWOX	fasta
136	chr16:77265082-77265214 (na)	locus expansion	map	133 bps	6	intron	WWOX	fasta
137	chr16:77783356-77783508 (na)	locus expansion	map	153 bps	5	intron	WWOX	fasta
138	chr10:49850582-49850664 (na)	locus expansion	map	83 bps	6	intron	WDFY4	fasta
139	chr10:114358362-114358544 (na)	locus expansion	map	183 bps	8	intron	VTI1A	fasta
140	chr2:58135730-58135951 (na)	locus expansion	map	222 bps	3	intron	VRK2	fasta
141	chr1:12450435-12450530 (na)	locus expansion	map	96 bps	5	intron	VPS13D	fasta
142	chr16:69283494-69283535 (na)	locus expansion	map	42 bps	4	intron	VAC14	fasta
143	chr1:214474989-214475186 (na)	locus expansion	map	198 bps	6	intron	USH2A	fasta
144	chr4:96678461-96678575 (na)	locus expansion	map	115 bps	3	intron	UNC5C	fasta
145	chr13:39822525-39822771 (na)	locus expansion	map	247 bps	10	intron	TTL/ETV6 fusion	fasta
146	chr4:147974995-147975242 (na)	locus expansion	map	248 bps	5	intron	TTC29	fasta
147	chr19:36488594-36488694 (na)	locus expansion	map	101 bps	3	intron	TSHZ3	fasta
148	chr8:116532975-116533018 (na)	locus expansion	map	44 bps	3	intron	TRPS1	fasta
149	chr5:135646026-135646132 (na)	locus expansion	map	107 bps	3	intron	TRPC7	fasta
150	chr5:14239375-14239513 (na)	locus expansion	map	139 bps	3	intron	TRIO	fasta
151	chr8:60191913-60191964 (na)	locus expansion	map	52 bps	7	intron	TOX	fasta
152	chr1:173650933-173651114 (na)	locus expansion	map	182 bps	7	intron	TNR	fasta
153	chr9:116843419-116843450 (na)	locus expansion	map	32 bps	8	intron	TNC	fasta
154	chr16:67546629-67546694 (na)	locus expansion	map	66 bps	4	intron	TMCO7	fasta
155	chr9:81456446-81456538 (na)	locus expansion	map	93 bps	4	intron	TLE4	fasta
156	chr1:216642441-216642559 (na)	locus expansion	map	119 bps	5	intron	TGFB2	fasta
157	chr18:51400576-51400622 (na)	locus expansion	map	47 bps	3	intron	TCF4	fasta
158	chr6:45193719-45193958 (na)	locus expansion	map	240 bps	3	intron	SUPT3H	fasta
159	chr2:168531541-168531791 (na)	locus expansion	map	251 bps	6	intron	STK39	fasta
160	chr2:152708994-152709055 (na)	locus expansion	map	62 bps	4	intron	STAM2	fasta
161	chr8:53301818-53301864 (na)	locus expansion	map	47 bps	6	intron	ST18	fasta
162	chr8:53370117-53370255 (na)	locus expansion	map	139 bps	6	intron	ST18	fasta
163	chr1:32040780-32040816 (na)	locus expansion	map	37 bps	5	intron	SPOCD1	fasta
164	chr1:118480687-118480738 (na)	locus expansion	map	52 bps	4	intron	SPAG17	fasta
165	chr11:16096620-16096727 (na)	locus expansion	map	108 bps	3	intron	SOX6	fasta
166	chr11:16217330-16217503 (na)	locus expansion	map	174 bps	8	intron	SOX6	fasta
167	chr11:16335249-16335409 (na)	locus expansion	map	161 bps	15	intron	SOX6	fasta
168	chr11:110981606-110981794 (na)	locus expansion	map	189 bps	5	intron	SIK2	fasta
169	chr5:121768213-121768319 (na)	locus expansion	map	107 bps	5	intron	SNCAIP	fasta
170	chr1:181763297-181763452 (na)	locus expansion	map	156 bps	5	intron	SMG7	fasta
171	chr3:57851744-57851912 (na)	locus expansion	map	169 bps	17	intron	SLMAP	fasta
172	chr4:186301819-186301883 (na)	locus expansion	map	65 bps	10	intron	SLC25A4	fasta
173	chr9:129874834-129874910 (na)	locus expansion	map	77 bps	9	intron	SLC25A25	fasta
174	chr6:101011444-101011577 (na)	locus expansion	map	134 bps	12	intron	SIM1	fasta
175	chr10:105604636-105604745 (na)	locus expansion	map	110 bps	16	intron	SH3PXD2A	fasta
176	chr2:73028798-73029155 (na)	locus expansion	map	358 bps	9	intron	SFXN5	fasta
177	chr5:132139630-132139682 (na)	locus expansion	map	53 bps	4	intron	SEPT8	fasta
178	chr14:54209688-54209858 (na)	locus expansion	map	171 bps	9	intron	SAMD4A	fasta
179	chr13:22850148-22850243 (na)	locus expansion	map	96 bps	12	intron	SACS	fasta
180	chr3:159659654-159659856 (na)	locus expansion	map	203 bps	6	intron	RSRC1	fasta
181	chr6:117718452-117718630 (na)	locus expansion	map	179 bps	15	intron	ROS1	fasta
182	chr9:76339552-76339652 (na)	locus expansion	map	101 bps	4	intron	RORB	fasta
183	chr15:59220317-59220530 (na)	locus expansion	map	214 bps	7	intron	RORA	fasta
184	chr8:33531974-33532161 (na)	locus expansion	map	188 bps	12	intron	RNF122	fasta
185	chr8:33535452-33535505 (na)	locus expansion	map	54 bps	4	intron	RNF122	fasta
186	chr12:105796625-105796791 (na)	locus expansion	map	167 bps	7	intron	RIC8B	fasta
187	chr9:115367539-115367663 (na)	locus expansion	map	125 bps	10	intron	RGS3	fasta
188	chr8:54980737-54980935 (na)	locus expansion	map	199 bps	6	intron	RGS20	fasta
189	chrX:109572490-109572682 (na)	locus expansion	map	193 bps	3	intron	RGAG1	fasta
190	chr6:46309940-46310117 (na)	locus expansion	map	178 bps	18	intron	RCAN2	fasta
191	chr6:46513476-46513616 (na)	locus expansion	map	141 bps	12	intron	RCAN2	fasta
192	chr5:179533767-179533909 (na)	locus expansion	map	143 bps	9	intron	RASGEF1C	fasta
193	chr5:130900244-130900304 (na)	locus expansion	map	61 bps	12	intron	RAPGEF6	fasta
194	chr4:160423080-160423156 (na)	locus expansion	map	77 bps	15	intron	RAPGEF2	fasta
195	chr14:67911249-67911486 (na)	locus expansion	map	238 bps	6	intron	RAD51L1	fasta
196	chr14:68174819-68175024 (na)	locus expansion	map	206 bps	4	intron	RAD51L1	fasta
197	chr1:172818674-172818803 (na)	locus expansion	map	130 bps	8	intron	RABGAP1L	fasta
198	chr3:61745509-61745771 (na)	locus expansion	map	263 bps	5	intron	PTPRG	fasta
199	chr1:196921733-196921904 (na)	locus expansion	map	172 bps	6	intron	PTPRC	fasta
200	chr1:117330447-117330643 (na)	locus expansion	map	197 bps	7	intron	PTGFRN	fasta
201	chr9:78606831-78606942 (na)	locus expansion	map	112 bps	9	intron	PRUNE2	fasta
202	chr5:146000364-146000511 (na)	locus expansion	map	148 bps	3	intron	PPP2R2B	fasta
203	chr12:61472662-61472799 (na)	locus expansion	map	138 bps	5	intron	PPM1H	fasta
204	chrX:24827585-24827738 (na)	locus expansion	map	154 bps	6	intron	POLA1	fasta
205	chrX:24856301-24856546 (na)	locus expansion	map	246 bps	3	intron	POLA1	fasta
206	chrX:24909485-24909596 (na)	locus expansion	map	112 bps	4	intron	POLA1	fasta
207	chr12:93222810-93222906 (na)	locus expansion	map	97 bps	6	intron	PLXNC1	fasta
208	chr7:131687291-131687353 (na)	locus expansion	map	63 bps	6	intron	PLXNA4	fasta
209	chr5:41413347-41413462 (na)	locus expansion	map	116 bps	5	intron	PLCXD3	fasta
210	chr6:51624108-51624183 (na)	locus expansion	map	76 bps	4	intron	PKHD1	fasta
211	chr17:6392797-6392951 (na)	locus expansion	map	155 bps	10	intron	PITPNM3	fasta
212	chr6:12842294-12842463 (na)	locus expansion	map	170 bps	11	intron	PHACTR1	fasta
213	chr5:139654583-139654770 (na)	locus expansion	map	188 bps	6	intron	PFDN1	fasta
214	chr3:73523151-73523231 (na)	locus expansion	map	81 bps	3	intron	PDZRN3	fasta
215	chr4:54263793-54263846 (na)	locus expansion	map	54 bps	3	intron	PDGFRA	fasta
216	chr8:66867308-66867405 (na)	locus expansion	map	98 bps	4	intron	PDE7A	fasta
217	chr12:20489998-20490082 (na)	locus expansion	map	85 bps	8	intron	PDE3A	fasta
218	chr2:178445922-178446010 (na)	locus expansion	map	89 bps	5	intron	PDE11A	fasta
219	chrX:24517307-24517486 (na)	locus expansion	map	180 bps	9	intron	PCYT1B	fasta
220	chr13:65901735-65901931 (na)	locus expansion	map	197 bps	9	intron	PCDH9	fasta
221	chr13:66430779-66430886 (na)	locus expansion	map	108 bps	6	intron	PCDH9	fasta
222	chr12:52144474-52144612 (na)	locus expansion	map	139 bps	10	intron	PCBP2	fasta
223	chr9:127712305-127712525 (na)	locus expansion	map	221 bps	16	intron	PBX3	fasta
224	chr14:36203844-36203990 (na)	locus expansion	map	147 bps	8	intron	PAX9	fasta
225	chr11:31782197-31782293 (na)	locus expansion	map	97 bps	7	intron	PAX6	fasta
226	chr5:50014228-50014283 (na)	locus expansion	map	56 bps	3	intron	PARP8	fasta
227	chr10:50730333-50730505 (na)	locus expansion	map	173 bps	3	intron	PARG	fasta
228	chr10:50952073-50952245 (na)	locus expansion	map	173 bps	3	intron	PARG	fasta
229	chr1:174868836-174869008 (na)	locus expansion	map	173 bps	6	intron	PAPPA2	fasta
230	chr5:76965616-76965937 (na)	locus expansion	map	322 bps	10	intron	OTP	fasta
231	chr5:166763401-166763509 (na)	locus expansion	map	109 bps	3	intron	ODZ2	fasta
232	chr5:166845008-166845071 (na)	locus expansion	map	64 bps	3	intron	ODZ2	fasta
233	chr5:167088978-167089091 (na)	locus expansion	map	114 bps	9	intron	ODZ2	fasta
234	chrX:123389707-123389868 (na)	locus expansion	map	162 bps	3	intron	ODZ1	fasta
235	chr15:86393829-86393965 (na)	locus expansion	map	137 bps	10	intron	NTRK3	fasta
236	chr11:64239850-64239972 (na)	locus expansion	map	123 bps	9	intron	NRXN2	fasta
237	chr2:50921710-50921769 (na)	locus expansion	map	60 bps	3	intron	NRXN1	fasta
238	chr8:32334514-32334648 (na)	locus expansion	map	135 bps	5	intron	NRG1	fasta
239	chr8:32530425-32530597 (na)	locus expansion	map	173 bps	13	intron	NRG1	fasta
240	chr12:50731190-50731407 (na)	locus expansion	map	218 bps	18	intron	NR4A1	fasta
241	chr14:32747834-32747917 (na)	locus expansion	map	84 bps	6	intron	NPAS3	fasta
242	chr14:32995199-32995270 (na)	locus expansion	map	72 bps	4	intron	NPAS3	fasta
243	chr14:33032794-33032987 (na)	locus expansion	map	194 bps	6	intron	NPAS3	fasta
244	chr14:33191768-33191826 (na)	locus expansion	map	59 bps	9	intron	NPAS3	fasta
245	chr2:100905773-100905882 (na)	locus expansion	map	110 bps	3	intron	NPAS2	fasta
246	chr19:13008555-13008786 (na)	locus expansion	map	232 bps	21	intron	NFIX	fasta
247	chr9:14232894-14233088 (na)	locus expansion	map	195 bps	3	intron	NFIB	fasta
248	chr9:14287734-14287828 (na)	locus expansion	map	95 bps	5	intron	NFIB	fasta
249	chr11:21101800-21101979 (na)	locus expansion	map	180 bps	5	intron	NELL1	fasta
250	chr11:112555280-112555407 (na)	locus expansion	map	128 bps	6	intron	NCAM1	fasta
251	chr3:176308509-176308682 (na)	locus expansion	map	174 bps	5	intron	NAALADL2	fasta
252	chr17:12510722-12510866 (na)	locus expansion	map	145 bps	11	intron	MYOCD	fasta
253	chr2:210876630-210876809 (na)	locus expansion	map	180 bps	11	intron	MYL1	fasta
254	chr17:53028715-53028767 (na)	locus expansion	map	53 bps	3	intron	MSI2	fasta
255	chr2:47601025-47601110 (na)	locus expansion	map	86 bps	4	intron	MSH2	fasta
256	chr2:47648899-47649120 (na)	locus expansion	map	222 bps	11	intron	MSH2	fasta
257	chr11:10634140-10634306 (na)	locus expansion	map	167 bps	8	intron	MRVI1	fasta
258	chrX:10411263-10411318 (na)	locus expansion	map	56 bps	9	intron	MID1	fasta
259	chr4:91268895-91268951 (na)	locus expansion	map	57 bps	4	intron	FAM190A	fasta
260	chr8:8768017-8768128 (na)	locus expansion	map	112 bps	7	intron	MFHAS1	fasta
261	chr4:171181605-171181668 (na)	locus expansion	map	64 bps	4	intron	MFAP3L	fasta
262	chr5:168191131-168191360 (na)	locus expansion	map	230 bps	13	intron	SLIT3	fasta
263	chr15:64091919-64092071 (na)	locus expansion	map	153 bps	6	intron	MEGF11	fasta
264	chr5:126698460-126698597 (na)	locus expansion	map	138 bps	3	intron	MEGF10	fasta
265	chr5:94199479-94199703 (na)	locus expansion	map	225 bps	3	intron	MCTP1	fasta
266	chr15:65719712-65719880 (na)	locus expansion	map	169 bps	5	intron	MAP2K5	fasta
267	chr2:172647307-172647388 (na)	locus expansion	map	82 bps	3	intron	METAP1D	fasta
268	chr20:14850235-14850490 (na)	locus expansion	map	256 bps	5	intron	MACROD2	fasta
269	chr2:238217609-238217799 (na)	locus expansion	map	191 bps	6	intron	LRRFIP1	fasta
270	chr1:70123227-70123448 (na)	locus expansion	map	222 bps	3	intron	LRRC7	fasta
271	chr1:70145872-70146093 (na)	locus expansion	map	222 bps	3	intron	LRRC7	fasta
272	chr11:41005613-41005764 (na)	locus expansion	map	152 bps	3	intron	LRRC4C	fasta
273	chr2:140743259-140743481 (na)	locus expansion	map	223 bps	8	intron	LRP1B	fasta
274	chr5:21609624-21609666 (na)	locus expansion	map	43 bps	4	intron	LOC728411	fasta
275	chr1:200162244-200162304 (na)	locus expansion	map	61 bps	8	intron	LMOD1	fasta
276	chr13:75291325-75291398 (na)	locus expansion	map	74 bps	5	intron	LMO7	fasta
277	chr1:87576402-87576511 (na)	locus expansion	map	110 bps	3	intron	LMO4	fasta
278	chr1:87579264-87579442 (na)	locus expansion	map	179 bps	4	intron	LMO4	fasta
279	chr2:207739154-207739335 (na)	locus expansion	map	182 bps	18	intron	KLF7	fasta
280	chr15:29433019-29433134 (na)	locus expansion	map	116 bps	10	intron	KLF13	fasta
281	chr4:92015609-92015760 (na)	locus expansion	map	152 bps	7	intron	FAM190A	fasta
282	chr9:125456453-125456597 (na)	locus expansion	map	145 bps	14	intron	DENND1A	fasta
283	chr18:32998262-32998421 (na)	locus expansion	map	160 bps	6	intron	KIAA1328	fasta
284	chr18:33010086-33010156 (na)	locus expansion	map	71 bps	7	intron	KIAA1328	fasta
285	chr5:167191741-167191913 (na)	locus expansion	map	173 bps	6	intron	ODZ2	fasta
286	chr14:78141637-78141785 (na)	locus expansion	map	149 bps	5	intron	NRXN3	fasta
287	chr13:41120358-41120536 (na)	locus expansion	map	179 bps	5	intron	KIAA0564	fasta
288	chr3:55527731-55527847 (na)	locus expansion	map	117 bps	5	intron	ERC2	fasta
289	chr3:55711169-55711323 (na)	locus expansion	map	155 bps	6	intron	ERC2	fasta
290	chr3:55764788-55764920 (na)	locus expansion	map	133 bps	8	intron	ERC2	fasta
291	chr10:78669897-78670031 (na)	locus expansion	map	135 bps	9	intron	KCNMA1	fasta
292	chr7:119931586-119931839 (na)	locus expansion	map	254 bps	7	intron	KCND2	fasta
293	chr3:157618462-157618568 (na)	locus expansion	map	107 bps	9	intron	KCNAB1	fasta
294	chr20:42243037-42243082 (na)	locus expansion	map	46 bps	17	intron	JPH2	fasta
295	chr7:28033130-28033262 (na)	locus expansion	map	133 bps	7	intron	JAZF1	fasta
296	chr3:37598759-37598912 (na)	locus expansion	map	154 bps	19	intron	ITGA9	fasta
297	chr15:65547726-65548036 (na)	locus expansion	map	311 bps	8	intron	IQCH	fasta
298	chr3:49038365-49038628 (na)	locus expansion	map	264 bps	4	intron	IMPDH2	fasta
299	chr10:119923308-119923377 (na)	locus expansion	map	70 bps	5	intron	CYP81F2	fasta
300	chr7:8212438-8212603 (na)	locus expansion	map	166 bps	4	intron	ICA1	fasta
301	chr13:95585649-95585708 (na)	locus expansion	map	60 bps	9	intron	HS6ST3	fasta
302	chr12:52712962-52713039 (na)	locus expansion	map	78 bps	11	intron	HOXC5	fasta
303	chr17:43986489-43986678 (na)	locus expansion	map	190 bps	6	intron	HOXB3	fasta
304	chr7:139095129-139095233 (na)	locus expansion	map	105 bps	6	intron	HIPK2	fasta
305	chr10:93160966-93161025 (na)	locus expansion	map	60 bps	8	intron	HECTD2	fasta
306	chr7:18714356-18714586 (na)	locus expansion	map	231 bps	11	intron	HDAC9	fasta
307	chr7:18776732-18776923 (na)	locus expansion	map	192 bps	10	intron	HDAC9	fasta
308	chr5:45658302-45658446 (na)	locus expansion	map	145 bps	6	intron	HCN1	fasta
309	chr7:126196073-126196312 (na)	locus expansion	map	240 bps	8	intron	GRM8	fasta
310	chr1:37076923-37077039 (na)	locus expansion	map	117 bps	8	intron	GRIK3	fasta
311	chr4:94723258-94723496 (na)	locus expansion	map	239 bps	8	intron	GRID2	fasta
312	chr1:238760090-238760135 (na)	locus expansion	map	46 bps	3	intron	GREM2	fasta
313	chr22:38635106-38635228 (na)	locus expansion	map	123 bps	6	intron	GRAP2	fasta
314	chr6:1723118-1723174 (na)	locus expansion	map	57 bps	3	intron	GMDS	fasta
315	chr7:42238761-42238834 (na)	locus expansion	map	74 bps	12	intron	GLI3	fasta
316	chr5:161056699-161056832 (na)	locus expansion	map	134 bps	3	intron	GABRA6	fasta
317	chr6:29688458-29688502 (na)	locus expansion	map	45 bps	4	intron	GABBR1	fasta
318	chr15:42161214-42161429 (na)	locus expansion	map	216 bps	10	intron	FRMD5	fasta
319	chr10:13972721-13972875 (na)	locus expansion	map	155 bps	9	intron	FRMD4A	fasta
320	chr7:114089033-114089231 (na)	locus expansion	map	199 bps	12	intron	FOXP2	fasta
321	chr3:71180125-71180218 (na)	locus expansion	map	94 bps	4	intron	FOXP1	fasta
322	chr3:71186927-71187075 (na)	locus expansion	map	149 bps	4	intron	FOXP1	fasta
323	chr3:71278021-71278168 (na)	locus expansion	map	148 bps	14	intron	FOXP1	fasta
324	chr1:238510540-238510732 (na)	locus expansion	map	193 bps	12	intron	FMN2	fasta
325	chr5:92837869-92838097 (na)	locus expansion	map	229 bps	7	intron	FLJ42709	fasta
326	chr7:96464843-96465017 (na)	locus expansion	map	175 bps	4	intron	DLX6-AS1	fasta
327	chr2:66151497-66151647 (na)	locus expansion	map	151 bps	9	intron	FLJ16124	fasta
328	chr11:60952043-60952184 (na)	locus expansion	map	142 bps	6	intron	CPSF7	fasta
329	chr2:24131013-24131123 (na)	locus expansion	map	111 bps	9	intron	FKBP1B	fasta
330	chrX:135106625-135106829 (na)	locus expansion	map	205 bps	5	intron	FHL1	fasta
331	chr3:59758463-59758616 (na)	locus expansion	map	154 bps	3	intron	FHIT	fasta
332	chr3:60606722-60606874 (na)	locus expansion	map	153 bps	11	intron	FHIT	fasta
333	chr3:60721693-60721888 (na)	locus expansion	map	196 bps	4	intron	FHIT	fasta
334	chr3:122797461-122797553 (na)	locus expansion	map	93 bps	7	intron	FBXO40	fasta
335	chr5:15641143-15641223 (na)	locus expansion	map	81 bps	8	intron	FBXL7	fasta
336	chr5:107488254-107488478 (na)	locus expansion	map	225 bps	4	intron	FBXL17	fasta
337	chr10:81262308-81262432 (na)	locus expansion	map	125 bps	3	intron	FAM22A	fasta
338	chr5:93041362-93041570 (na)	locus expansion	map	209 bps	4	intron	FAM172A	fasta
339	chr13:106848180-106848310 (na)	locus expansion	map	131 bps	10	intron	FAM155A	fasta
340	chr9:128210388-128210458 (na)	locus expansion	map	71 bps	4	intron	FAM125B	fasta
341	chr3:170742761-170742875 (na)	locus expansion	map	115 bps	4	intron	MECOM	fasta
342	chr1:214757981-214758169 (na)	locus expansion	map	189 bps	8	intron	ESRRG	fasta
343	chr1:214854291-214854394 (na)	locus expansion	map	104 bps	4	intron	ESRRG	fasta
344	chr1:22931537-22931597 (na)	locus expansion	map	61 bps	7	intron	EPHB2	fasta
345	chr20:34172712-34172878 (na)	locus expansion	map	167 bps	3	intron	EPB41L1	fasta
346	chr1:50347026-50347165 (na)	locus expansion	map	140 bps	11	intron	ELAVL4	fasta
347	chr1:50430520-50430584 (na)	locus expansion	map	65 bps	5	intron	ELAVL4	fasta
348	chr15:39994055-39994163 (na)	locus expansion	map	109 bps	13	intron	EHD4	fasta
349	chr5:106841528-106841703 (na)	locus expansion	map	176 bps	6	intron	EFNA5	fasta
350	chr11:27673606-27673790 (na)	locus expansion	map	185 bps	3	intron	BDNF	fasta
351	chr13:77384042-77384198 (na)	locus expansion	map	157 bps	10	intron	EDNRB	fasta
352	chr10:131570819-131570935 (na)	locus expansion	map	117 bps	6	intron	EBF3	fasta
353	chr10:131584099-131584270 (na)	locus expansion	map	172 bps	6	intron	EBF3	fasta
354	chr5:158096030-158096207 (na)	locus expansion	map	178 bps	9	intron	EBF1	fasta
355	chr2:71712285-71712384 (na)	locus expansion	map	100 bps	6	intron	DYSF	fasta
356	chr9:101170532-101170686 (na)	locus expansion	map	155 bps	15	intron	DQ673940	fasta
357	chr5:146767016-146767178 (na)	locus expansion	map	163 bps	8	intron	DPYSL3	fasta
358	chr1:97818048-97818153 (na)	locus expansion	map	106 bps	3	intron	DPYD	fasta
359	chrX:117516803-117516870 (na)	locus expansion	map	68 bps	3	intron	DOCK11	fasta
360	chrX:31285193-31285317 (na)	locus expansion	map	125 bps	4	intron	DMD	fasta
361	chr20:33786285-33786397 (na)	locus expansion	map	113 bps	4	intron	RBM39	fasta
362	chr2:186374830-186374941 (na)	locus expansion	map	112 bps	5	intron	FSIP2	fasta
363	chr9:124851049-124851211 (na)	locus expansion	map	163 bps	20	intron	RABGAP1	fasta
364	chr5:37603141-37603275 (na)	locus expansion	map	135 bps	3	intron	WDR70	fasta
365	chr11:16578362-16578496 (na)	locus expansion	map	135 bps	11	intron	SOX6	fasta
366	chr15:28423026-28423247 (na)	locus expansion	map	222 bps	3	intron	DKFZp434L187	fasta
367	chr18:48134205-48134314 (na)	locus expansion	map	110 bps	6	intron	DCC	fasta
368	chr18:48478271-48478390 (na)	locus expansion	map	120 bps	4	intron	DCC	fasta
369	chr13:70987625-70987931 (na)	locus expansion	map	307 bps	10	intron	DACH1	fasta
370	chr13:71110800-71111098 (na)	locus expansion	map	299 bps	5	intron	DACH1	fasta
371	chr13:71271556-71271680 (na)	locus expansion	map	125 bps	4	intron	DACH1	fasta
372	chr12:110138077-110138222 (na)	locus expansion	map	146 bps	4	intron	CUX2	fasta
373	chr7:101378023-101378110 (na)	locus expansion	map	88 bps	6	intron	CUX1	fasta
374	chr5:11741578-11741764 (na)	locus expansion	map	187 bps	14	intron	CTNND2	fasta
375	chr2:36566449-36566611 (na)	locus expansion	map	163 bps	14	intron	CRIM1	fasta
376	chr7:28556856-28556942 (na)	locus expansion	map	87 bps	5	intron	CREB5	fasta
377	chr4:175103059-175103166 (na)	locus expansion	map	108 bps	9	intron	CR600749	fasta
378	chr5:173283420-173283576 (na)	locus expansion	map	157 bps	6	intron	CPEB4	fasta
379	chr7:147306357-147306466 (na)	locus expansion	map	110 bps	12	intron	CNTNAP2	fasta
380	chr12:68952014-68952165 (na)	locus expansion	map	152 bps	7	intron	CNOT2	fasta
381	chr11:71758710-71758949 (na)	locus expansion	map	240 bps	4	intron	CLPB	fasta
382	chr1:24969451-24969507 (na)	locus expansion	map	57 bps	9	intron	CLIC4	fasta
383	chr2:26673564-26673664 (na)	locus expansion	map	101 bps	9	intron	CIB4	fasta
384	chr7:132343981-132344091 (na)	locus expansion	map	111 bps	5	intron	CHCHD3	fasta
385	chr2:182188625-182188787 (na)	locus expansion	map	163 bps	4	intron	CERKL	fasta
386	chr6:21038321-21038466 (na)	locus expansion	map	146 bps	3	intron	CDKAL1	fasta
387	chr16:60606141-60606259 (na)	locus expansion	map	119 bps	9	intron	CDH8	fasta
388	chr7:40091835-40091997 (na)	locus expansion	map	163 bps	10	intron	CDK13	fasta
389	chr7:128229452-128229618 (na)	locus expansion	map	167 bps	13	intron	CCDC136	fasta
390	chr1:10655439-10655584 (na)	locus expansion	map	146 bps	3	intron	CASZ1	fasta
391	chr10:12624290-12624498 (na)	locus expansion	map	209 bps	3	intron	CAMK1D	fasta
392	chr3:62487098-62487310 (na)	locus expansion	map	213 bps	7	intron	CADPS	fasta
393	chr3:85340516-85340714 (na)	locus expansion	map	199 bps	15	intron	CADM2	fasta
394	chr19:59110832-59110897 (na)	locus expansion	map	66 bps	8	intron	CACNG7	fasta
395	chr10:18581217-18581331 (na)	locus expansion	map	115 bps	5	intron	CACNB2	fasta
396	chr9:96858040-96858305 (na)	locus expansion	map	266 bps	9	intron	C9orf3	fasta
397	chr1:57127384-57127526 (na)	locus expansion	map	143 bps	13	intron	C8A	fasta
398	chr3:101034495-101034586 (na)	locus expansion	map	92 bps	10	intron	C3orf26	fasta
399	chr3:101162476-101162637 (na)	locus expansion	map	162 bps	20	intron	C3orf26	fasta
400	chr2:44574757-44574942 (na)	locus expansion	map	186 bps	3	intron	CAMKMT	fasta
401	chr2:44835189-44835471 (na)	locus expansion	map	283 bps	9	intron	CAMKMT	fasta
402	chr21:16448680-16448754 (na)	locus expansion	map	75 bps	3	intron	LINC00478	fasta
403	chr20:13192443-13192655 (na)	locus expansion	map	213 bps	6	intron	ISM1	fasta
404	chr15:34810897-34810948 (na)	locus expansion	map	52 bps	3	intron	C15orf41	fasta
405	chr15:34834773-34834927 (na)	locus expansion	map	155 bps	7	intron	C15orf41	fasta
406	chr14:75531619-75531906 (na)	locus expansion	map	288 bps	15	intron	IFT43	fasta
407	chr12:102412289-102412395 (na)	locus expansion	map	107 bps	3	intron	C12orf42	fasta
408	chr10:77353745-77353867 (na)	locus expansion	map	123 bps	6	intron	C10orf11	fasta
409	chr10:77358191-77358298 (na)	locus expansion	map	108 bps	10	intron	C10orf11	fasta
410	chr10:77660374-77660577 (na)	locus expansion	map	204 bps	5	intron	C10orf11	fasta
411	chr13:78032342-78032428 (na)	locus expansion	map	87 bps	11	intron	POU4F1-AS1	fasta
412	chr2:28174523-28174666 (na)	locus expansion	map	144 bps	4	intron	BRE	fasta
413	chr9:16713905-16714096 (na)	locus expansion	map	192 bps	5	intron	BNC2	fasta
414	chr4:95992970-95993077 (na)	locus expansion	map	108 bps	5	intron	BMPR1B	fasta
415	chr7:34065093-34065314 (na)	locus expansion	map	222 bps	8	intron	BMPER	fasta
416	chr20:17471517-17471628 (na)	locus expansion	map	112 bps	7	intron	BFSP1	fasta
417	chrX:39831503-39831566 (na)	locus expansion	map	64 bps	3	intron	BCOR	fasta
418	chr1:147858773-147858828 (na)	locus expansion	map	56 bps	3	intron	LOC728855	fasta
419	chr19:33703236-33703386 (na)	locus expansion	map	151 bps	4	intron	BC068609	fasta
420	chr1:242267461-242267605 (na)	locus expansion	map	145 bps	4	intron	LOC339529	fasta
421	chr2:145178107-145178304 (na)	locus expansion	map	198 bps	5	intron	DKFZp686O1327	fasta
422	chr7:30547126-30547267 (na)	locus expansion	map	142 bps	4	intron	LOC401320	fasta
423	chr8:69402074-69402203 (na)	locus expansion	map	130 bps	6	intron	LOC286189	fasta
424	chr2:145559826-145559915 (na)	locus expansion	map	90 bps	11	intron	BC040861	fasta
425	chr18:43269854-43270039 (na)	locus expansion	map	186 bps	13	intron	LOC440493	fasta
426	chr4:80127906-80128018 (na)	locus expansion	map	113 bps	3	intron	LOC100505875	fasta
427	chr3:18099112-18099329 (na)	locus expansion	map	218 bps	5	intron	LOC339862	fasta
428	chr17:77006021-77006144 (na)	locus expansion	map	124 bps	5	intron	BAHCC1	fasta
429	chr6:90985031-90985162 (na)	locus expansion	map	132 bps	5	intron	BACH2	fasta
430	chr7:81091976-81092067 (na)	locus expansion	map	92 bps	8	intron	LOC100128317	fasta
431	chr6:16488866-16488910 (na)	locus expansion	map	45 bps	7	intron	ATXN1	fasta
432	chr6:16738977-16739093 (na)	locus expansion	map	117 bps	4	intron	ATXN1	fasta
433	chr12:88550589-88550652 (na)	locus expansion	map	64 bps	5	intron	ATP2B1	fasta
434	chr12:109205353-109205495 (na)	locus expansion	map	143 bps	10	intron	ATP2A2	fasta
435	chr12:6905299-6905519 (na)	locus expansion	map	221 bps	4	intron	ATN1	fasta
436	chr5:53404743-53404947 (na)	locus expansion	map	205 bps	4	intron	ARL15	fasta
437	chr10:63369407-63369465 (na)	locus expansion	map	59 bps	7	intron	ARID5B	fasta
438	chr2:144052762-144052968 (na)	locus expansion	map	207 bps	6	intron	ARHGAP15	fasta
439	chr12:98230139-98230367 (na)	locus expansion	map	229 bps	5	intron	ANKS1B	fasta
440	chr12:98251369-98251441 (na)	locus expansion	map	73 bps	3	intron	ANKS1B	fasta
441	chr17:51802825-51803115 (na)	locus expansion	map	291 bps	18	intron	ANKFN1	fasta
442	chr11:111190628-111190728 (na)	locus expansion	map	101 bps	18	intron	ALG9	fasta
443	chr15:94636626-94636799 (na)	locus expansion	map	174 bps	5	intron	LOC644192	fasta
444	chr5:148776919-148777063 (na)	locus expansion	map	145 bps	12	intron	MIR143HG	fasta
445	chr3:125286235-125286406 (na)	locus expansion	map	172 bps	4	intron	KALRN	fasta
446	chr7:96478870-96479055 (na)	locus expansion	map	186 bps	12	intron	DLX6-AS1	fasta
447	chr4:178689756-178689990 (na)	locus expansion	map	235 bps	3	intron	LOC285500	fasta
448	chr2:47355535-47355636 (na)	locus expansion	map	102 bps	9	intron	AK094343	fasta
449	chr4:68267846-68267976 (na)	locus expansion	map	131 bps	6	intron	GNRHR	fasta
450	chr8:64486841-64487018 (na)	locus expansion	map	178 bps	6	intron	AK093370	fasta
451	chr7:121732340-121732429 (na)	locus expansion	map	90 bps	14	intron	LOC154860	fasta
452	chr2:58711685-58711822 (na)	locus expansion	map	138 bps	4	intron	LOC151446	fasta
453	chr2:58850615-58850871 (na)	locus expansion	map	257 bps	13	intron	LOC151446	fasta
454	chr2:58986966-58987075 (na)	locus expansion	map	110 bps	3	intron	LOC151446	fasta
455	chr2:218040077-218040186 (na)	locus expansion	map	110 bps	4	intron	DIRC3	fasta
456	chr2:12509791-12509956 (na)	locus expansion	map	166 bps	12	intron	AK001558	fasta
457	chr1:48893176-48893219 (na)	locus expansion	map	44 bps	5	intron	AGBL4	fasta
458	chr16:65437332-65437484 (na)	locus expansion	map	153 bps	10	intron	AF086125	fasta
459	chr1:111878697-111878854 (na)	locus expansion	map	158 bps	6	intron	ADORA3	fasta
460	chr10:76019213-76019373 (na)	locus expansion	map	161 bps	8	intron	ADK	fasta
461	chr10:1348106-1348247 (na)	locus expansion	map	142 bps	12	intron	ADARB2	fasta
462	chr9:18607032-18607128 (na)	locus expansion	map	97 bps	13	intron	ADAMTSL1	fasta
463	chr2:158439203-158439416 (na)	locus expansion	map	214 bps	16	intron	ACVR1	fasta
464	chr16:6194940-6195046 (na)	locus expansion	map	107 bps	3	intron	RBFOX1	fasta
465	chr16:6215433-6215556 (na)	locus expansion	map	124 bps	7	intron	RBFOX1	fasta
466	chr16:6716773-6716900 (na)	locus expansion	map	128 bps	3	intron	RBFOX1	fasta
467	chr4:108545692-108545829 (na)	locus expansion	map	138 bps	5	intergenic	dickkopf-2(121.4kb)<->PAPSS1(208.4kb)	fasta
468	chr4:147233180-147233308 (na)	locus expansion	map	129 bps	7	intergenic	ZNF827(154.1kb)<->BC033400(16.8kb)	fasta
469	chr3:76497389-76497490 (na)	locus expansion	map	102 bps	3	intergenic	ZNF717(580.0kb)<->ROBO2(674.5kb)	fasta
470	chr1:90343607-90343797 (na)	locus expansion	map	191 bps	3	intergenic	ZNF326(76.9kb)<->BARHL2(606.4kb)	fasta
471	chr1:90677995-90678217 (na)	locus expansion	map	223 bps	4	intergenic	ZNF326(411.3kb)<->BARHL2(271.9kb)	fasta
472	chr17:16460336-16460536 (na)	locus expansion	map	201 bps	5	intergenic	ZNF287(47.1kb)<->ZNF624(4.2kb)	fasta
473	chr1:198705213-198705298 (na)	locus expansion	map	86 bps	7	intergenic	ZNF281(59.4kb)<->KIF14(82.6kb)	fasta
474	chr5:37823803-37823918 (na)	locus expansion	map	116 bps	5	intergenic	WDR70(35.3kb)<->GDNF(27.6kb)	fasta
475	chr1:240063559-240063713 (na)	locus expansion	map	155 bps	11	intergenic	WDR64(32.0kb)<->EXO1(14.4kb)	fasta
476	chr14:96807764-96807821 (na)	locus expansion	map	58 bps	4	intergenic	VRK1(390.1kb)<->BC038465(187.1kb)	fasta
477	chr4:178251108-178251264 (na)	locus expansion	map	157 bps	6	intergenic	VEGFC(300.2kb)<->NEIL3(216.7kb)	fasta
478	chr6:145770485-145770726 (na)	locus expansion	map	242 bps	4	intergenic	UTRN(554.6kb)<->EPM2A(217.4kb)	fasta
479	chr12:94572048-94572265 (na)	locus expansion	map	218 bps	17	intergenic	USP44(102.7kb)<->NTN4(3.4kb)	fasta
480	chr7:1395519-1395564 (na)	locus expansion	map	46 bps	6	intergenic	UNCX(152.4kb)<->FLJ00139(45.0kb)	fasta
481	chr1:83680972-83681121 (na)	locus expansion	map	150 bps	3	intergenic	U80773(456.5kb)<->BC043544(3.2kb)	fasta
482	chrX:149286050-149286282 (na)	locus expansion	map	233 bps	12	intergenic	U66047(142.6kb)<->MAMLD1(78.1kb)	fasta
483	chr4:148224170-148224223 (na)	locus expansion	map	54 bps	6	intergenic	TTC29(137.7kb)<->EDNRA(397.1kb)	fasta
484	chr22:27071489-27071609 (na)	locus expansion	map	121 bps	11	intergenic	TTC28(182.0kb)<->Chk2(342.1kb)	fasta
485	chrX:106950977-106951134 (na)	locus expansion	map	158 bps	3	intergenic	TSC22D3(45.1kb)<->MID2(5.0kb)	fasta
486	chr6:124146805-124146978 (na)	locus expansion	map	174 bps	3	intergenic	TRDN(147.2kb)<->TCBA1(19.8kb)	fasta
487	chr2:238994607-238994729 (na)	locus expansion	map	123 bps	8	intergenic	TRAF3IP1(22.1kb)<->ASB1(5.6kb)	fasta
488	chr12:82236450-82236597 (na)	locus expansion	map	148 bps	3	intergenic	TMTC2(184.3kb)<->DQ572409(151.5kb)	fasta
489	chr9:107779154-107779321 (na)	locus expansion	map	168 bps	4	intergenic	TMEM38B(201.9kb)<->BC039487(130.8kb)	fasta
490	chr2:103428132-103428224 (na)	locus expansion	map	93 bps	6	intergenic	TMEM182(627.6kb)<->CR609970(608.2kb)	fasta
491	chr6:11789999-11790117 (na)	locus expansion	map	119 bps	6	intergenic	TMEM170B(98.3kb)<->C6orf105(31.8kb)	fasta
492	chr6:11723140-11723252 (na)	locus expansion	map	113 bps	4	intergenic	TMEM170B(31.4kb)<->C6orf105(98.6kb)	fasta
493	chr1:216769642-216769812 (na)	locus expansion	map	171 bps	5	intergenic	TGFB2(88.0kb)<->BC086863(551.1kb)	fasta
494	chr7:115470198-115470376 (na)	locus expansion	map	179 bps	3	intergenic	TFEC(12.2kb)<->BC040208(166.1kb)	fasta
495	chr16:74751080-74751254 (na)	locus expansion	map	175 bps	5	intergenic	TERF2IP(502.3kb)<->CNTNAP4(117.4kb)	fasta
496	chr17:56993717-56993801 (na)	locus expansion	map	85 bps	7	intergenic	TBX4(76.5kb)<->NACA2(28.8kb)	fasta
497	chr2:31843081-31843184 (na)	locus expansion	map	104 bps	3	intergenic	SRD5A2(183.5kb)<->MEMO1(103.2kb)	fasta
498	chr15:36457385-36457454 (na)	locus expansion	map	70 bps	12	intergenic	SPRED1(20.6kb)<->FAM98B(76.2kb)	fasta
499	chr15:95239025-95239062 (na)	locus expansion	map	38 bps	3	intergenic	SPATA8(109.2kb)<->BC024169(642.1kb)	fasta
500	chr7:127533511-127533707 (na)	locus expansion	map	197 bps	11	intergenic	SND1(13.6kb)<->LEP(134.9kb)	fasta
501	chr13:89412188-89412270 (na)	locus expansion	map	83 bps	4	intergenic	SLITRK5(2282.3kb)<->BC038529(531.3kb)	fasta
502	chrX:142585472-142585619 (na)	locus expansion	map	148 bps	5	intergenic	SLITRK4(34.2kb)<->SPANXN2(37.1kb)	fasta
503	chr7:95931771-95931846 (na)	locus expansion	map	76 bps	4	intergenic	SLC25A13(142.4kb)<->AK124274(17.0kb)	fasta
504	chr2:113183096-113183156 (na)	locus expansion	map	61 bps	4	intergenic	SLC20A1(45.2kb)<->NT5DC4(12.4kb)	fasta
505	chr12:58838927-58839010 (na)	locus expansion	map	84 bps	3	intergenic	SLC16A7(377.3kb)<->DKFZp761E1217(1549.3kb)	fasta
506	chr13:104426942-104427115 (na)	locus expansion	map	174 bps	8	intergenic	SLC10A2(1909.7kb)<->G72(489.1kb)	fasta
507	chr9:18418818-18418957 (na)	locus expansion	map	140 bps	7	intergenic	SH3GL2(631.7kb)<->ADAMTSL1(45.1kb)	fasta
508	chr17:24370770-24370861 (na)	locus expansion	map	92 bps	4	intergenic	SEZ6(13.2kb)<->PIPOX(23.2kb)	fasta
509	chr2:192461452-192461557 (na)	locus expansion	map	106 bps	6	intergenic	SDPR(41.2kb)<->TMEFF2(61.4kb)	fasta
510	chr3:19016756-19016890 (na)	locus expansion	map	135 bps	4	intergenic	SATB1(561.5kb)<->KCNH8(148.1kb)	fasta
511	chr14:54328238-54328330 (na)	locus expansion	map	93 bps	5	intergenic	SAMD4A(2.6kb)<->GCH1(50.1kb)	fasta
512	chr1:211861347-211861453 (na)	locus expansion	map	107 bps	4	intergenic	RPS6KC1(347.9kb)<->AK092251(198.1kb)	fasta
513	chrX:20233672-20233783 (na)	locus expansion	map	112 bps	5	intergenic	RPS6KA3(39.0kb)<->CNKSR2(1069.1kb)	fasta
514	chr8:74227005-74227099 (na)	locus expansion	map	95 bps	10	intergenic	RPESP(58.9kb)<->BC127738(89.1kb)	fasta
515	chr15:59383784-59383933 (na)	locus expansion	map	150 bps	5	intergenic	RORA(75.0kb)<->BC033962(294.1kb)	fasta
516	chr5:10717255-10717439 (na)	locus expansion	map	185 bps	4	intergenic	ROPN1L(199.1kb)<->DAP(14.9kb)	fasta
517	chr3:77849315-77849424 (na)	locus expansion	map	110 bps	4	intergenic	ROBO2(70.0kb)<->ROBO1(879.7kb)	fasta
518	chr3:77781817-77781866 (na)	locus expansion	map	50 bps	4	intergenic	ROBO2(2.5kb)<->ROBO1(947.2kb)	fasta
519	chr4:142345616-142345677 (na)	locus expansion	map	62 bps	3	intergenic	RNF150(71.5kb)<->ZNF330(15.8kb)	fasta
520	chr10:62454298-62454375 (na)	locus expansion	map	78 bps	8	intergenic	RHOBTB1(23.1kb)<->TMEM26(382.0kb)	fasta
521	chr15:91621992-91622209 (na)	locus expansion	map	218 bps	5	intergenic	RGMA(188.6kb)<->AK094352(34.6kb)	fasta
522	chr10:65143163-65143293 (na)	locus expansion	map	131 bps	3	intergenic	REEP3(91.2kb)<->CR622643(160.1kb)	fasta
523	chr11:119372248-119372310 (na)	locus expansion	map	63 bps	11	intergenic	PVRL1(267.6kb)<->TRIM29(114.9kb)	fasta
524	chr9:97535844-97536003 (na)	locus expansion	map	160 bps	3	intergenic	PTCH1(216.8kb)<->NR_023390(72.2kb)	fasta
525	chr9:80347204-80347426 (na)	locus expansion	map	223 bps	3	intergenic	PSAT1(212.4kb)<->CHCHD9(848.6kb)	fasta
526	chrX:150623857-150623953 (na)	locus expansion	map	97 bps	3	intergenic	PRRG3(3.2kb)<->FATE1(11.2kb)	fasta
527	chr1:212311603-212311675 (na)	locus expansion	map	73 bps	10	intergenic	PROX1(35.2kb)<->HSKM-B(209.5kb)	fasta
528	chr4:82403568-82403713 (na)	locus expansion	map	146 bps	7	intergenic	PRKG2(58.3kb)<->RASGEF1B(163.5kb)	fasta
529	chr3:64214221-64214390 (na)	locus expansion	map	170 bps	12	intergenic	PRICKLE2(28.1kb)<->ADAMTS9(262.0kb)	fasta
530	chr12:80868263-80868448 (na)	locus expansion	map	186 bps	5	intergenic	PPFIA2(191.0kb)<->CCDC59(401.8kb)	fasta
531	chr4:23560109-23560271 (na)	locus expansion	map	163 bps	4	intergenic	PPARGC1A(59.3kb)<->DHX15(577.9kb)	fasta
532	chr4:23820887-23821088 (na)	locus expansion	map	202 bps	8	intergenic	PPARGC1A(320.1kb)<->DHX15(317.1kb)	fasta
533	chr1:38609245-38609584 (na)	locus expansion	map	340 bps	17	intergenic	POU3F1(324.2kb)<->RRAGC(468.0kb)	fasta
534	chr3:148514037-148514263 (na)	locus expansion	map	227 bps	8	intergenic	PLSCR5(707.3kb)<->ZIC4(72.3kb)	fasta
535	chr3:148373949-148374122 (na)	locus expansion	map	174 bps	7	intergenic	PLSCR5(567.3kb)<->ZIC4(212.4kb)	fasta
536	chr4:112393637-112393762 (na)	locus expansion	map	126 bps	5	intergenic	PITX2(611.1kb)<->C4orf32(892.2kb)	fasta
537	chr17:44856587-44856754 (na)	locus expansion	map	168 bps	8	intergenic	PHB(9.3kb)<->AK097622(33.5kb)	fasta
538	chr1:63936609-63936860 (na)	locus expansion	map	252 bps	16	intergenic	PGM1(38.1kb)<->ROR1(75.4kb)	fasta
539	chr12:40395312-40395445 (na)	locus expansion	map	134 bps	5	intergenic	PDZRN4(140.7kb)<->GLT8D3(366.5kb)	fasta
540	chr7:95136106-95136236 (na)	locus expansion	map	131 bps	4	intergenic	PDK4(72.2kb)<->DYNC1I1(103.6kb)	fasta
541	chr17:51274928-51275063 (na)	locus expansion	map	136 bps	6	intergenic	PCTP(65.2kb)<->ANKFN1(310.8kb)	fasta
542	chr13:67167019-67167171 (na)	locus expansion	map	153 bps	3	intergenic	PCDH9(464.6kb)<->BC042673(1166.2kb)	fasta
543	chr13:66735091-66735167 (na)	locus expansion	map	77 bps	3	intergenic	PCDH9(32.6kb)<->BC042673(1598.3kb)	fasta
544	chr13:66705715-66705867 (na)	locus expansion	map	153 bps	5	intergenic	PCDH9(3.3kb)<->BC042673(1627.6kb)	fasta
545	chr4:30921331-30921521 (na)	locus expansion	map	191 bps	3	intergenic	PCDH7(163.8kb)<->AK093205(2648.4kb)	fasta
546	chr4:31831924-31832031 (na)	locus expansion	map	108 bps	4	intergenic	PCDH7(1074.4kb)<->AK093205(1737.9kb)	fasta
547	chr13:58487567-58487673 (na)	locus expansion	map	107 bps	6	intergenic	PCDH17(1286.5kb)<->diap3(650.0kb)	fasta
548	chr9:127917528-127917685 (na)	locus expansion	map	158 bps	3	intergenic	PBX3(148.1kb)<->BC031239(154.5kb)	fasta
549	chr9:127917062-127917300 (na)	locus expansion	map	239 bps	5	intergenic	PBX3(147.6kb)<->BC031239(154.9kb)	fasta
550	chr20:22094635-22094697 (na)	locus expansion	map	63 bps	7	intergenic	PAX1(450.0kb)<->CR627206(108.3kb)	fasta
551	chr6:137938574-137938721 (na)	locus expansion	map	148 bps	3	intergenic	OLIG3(81.3kb)<->AK124173(247.8kb)	fasta
552	chr2:174914300-174914507 (na)	locus expansion	map	208 bps	6	intergenic	OLA1(92.7kb)<->CIR(6.6kb)	fasta
553	chr10:126132789-126132884 (na)	locus expansion	map	96 bps	7	intergenic	OAT(35.3kb)<->LHPP(7.5kb)	fasta
554	chr5:103023295-103023405 (na)	locus expansion	map	111 bps	10	intergenic	NUDT12(96.9kb)<->CR610784(1257.7kb)	fasta
555	chr6:58725538-58725752 (na)	locus expansion	map	215 bps	4	intergenic	NR_003660(329.9kb)<->KHDRBS2(3722.1kb)	fasta
556	chr18:37491210-37491427 (na)	locus expansion	map	218 bps	7	intergenic	NR_002838(136.7kb)<->PIK3C3(297.8kb)	fasta
557	chr5:106517820-106517954 (na)	locus expansion	map	135 bps	5	intergenic	NR_000039(2054.1kb)<->EFNA5(226.3kb)	fasta
558	chr1:11870013-11870236 (na)	locus expansion	map	224 bps	7	intergenic	NPPB(28.4kb)<->KIAA2013(32.5kb)	fasta
559	chr6:156299504-156299666 (na)	locus expansion	map	163 bps	7	intergenic	NOX3(480.8kb)<->ARID1B(841.1kb)	fasta
560	chr7:35980686-35980829 (na)	locus expansion	map	144 bps	5	intergenic	NM_001128060(2.0kb)<->BC043264(120.6kb)	fasta
561	chr17:5519814-5520014 (na)	locus expansion	map	201 bps	3	intergenic	NLRP1(91.3kb)<->BC043508(96.3kb)	fasta
562	chr5:172605265-172605410 (na)	locus expansion	map	146 bps	4	intergenic	NKX2-5(10.4kb)<->STC2(68.9kb)	fasta
563	chr9:14374251-14374401 (na)	locus expansion	map	151 bps	6	intergenic	NFIB(70.3kb)<->ZDHHC21(171.1kb)	fasta
564	chr8:24978534-24978740 (na)	locus expansion	map	207 bps	4	intergenic	NEFL(108.5kb)<->DOCK5(119.5kb)	fasta
565	chr6:41491934-41492086 (na)	locus expansion	map	153 bps	3	intergenic	NCR2(65.3kb)<->RP11-328M4.3-002(86.1kb)	fasta
566	chr4:164389760-164389930 (na)	locus expansion	map	171 bps	10	intergenic	NAF1(82.2kb)<->NPY1R(74.6kb)	fasta
567	chr16:47839916-47840054 (na)	locus expansion	map	139 bps	4	intergenic	N4BP1(638.3kb)<->CBLN1(30.1kb)	fasta
568	chr16:47613890-47613955 (na)	locus expansion	map	66 bps	4	intergenic	N4BP1(412.3kb)<->CBLN1(256.2kb)	fasta
569	chr2:2771408-2771544 (na)	locus expansion	map	137 bps	3	intergenic	MYT1L(457.4kb)<->AK095310(106.3kb)	fasta
570	chr8:17709659-17709779 (na)	locus expansion	map	121 bps	3	intergenic	MTUS1(7.0kb)<->FGL1(56.4kb)	fasta
571	chr7:49718554-49718609 (na)	locus expansion	map	56 bps	8	intergenic	MGC26484(781.0kb)<->VWC2(65.2kb)	fasta
572	chr3:160050396-160050434 (na)	locus expansion	map	39 bps	4	intergenic	MFSD1(20.2kb)<->IQCJ(219.4kb)	fasta
573	chr11:28581587-28581784 (na)	locus expansion	map	198 bps	15	intergenic	METT5D1(270.0kb)<->CR618717(1376.5kb)	fasta
574	chr9:36822188-36822328 (na)	locus expansion	map	141 bps	5	intergenic	MELKv3(154.5kb)<->PAX5(6.2kb)	fasta
575	chr15:92916016-92916037 (na)	locus expansion	map	22 bps	3	intergenic	MCTP2(92.7kb)<->BC040875(707.5kb)	fasta
576	chr15:92905624-92905726 (na)	locus expansion	map	103 bps	4	intergenic	MCTP2(82.4kb)<->BC040875(717.8kb)	fasta
577	chr15:93130175-93130261 (na)	locus expansion	map	87 bps	3	intergenic	MCTP2(306.9kb)<->BC040875(493.3kb)	fasta
578	chr6:100928977-100929153 (na)	locus expansion	map	177 bps	3	intergenic	MCHR2(380.1kb)<->SIM1(14.3kb)	fasta
579	chr6:100727339-100727565 (na)	locus expansion	map	227 bps	5	intergenic	MCHR2(178.5kb)<->SIM1(215.9kb)	fasta
580	chr5:163397405-163397546 (na)	locus expansion	map	142 bps	5	intergenic	MAT2B(518.5kb)<->BC011998(316.2kb)	fasta
581	chr17:58258715-58258951 (na)	locus expansion	map	237 bps	4	intergenic	MARCH10(19.3kb)<->TANC2(181.7kb)	fasta
582	chr6:91872064-91872126 (na)	locus expansion	map	63 bps	6	intergenic	MAP3K7(518.4kb)<->BC037927(523.4kb)	fasta
583	chr17:12200231-12200360 (na)	locus expansion	map	130 bps	9	intergenic	MAP2K4(212.5kb)<->AX747308(193.7kb)	fasta
584	chr4:141396230-141396344 (na)	locus expansion	map	115 bps	9	intergenic	MAML3(101.5kb)<->SCOC(1.5kb)	fasta
585	chr16:78479527-78479709 (na)	locus expansion	map	183 bps	5	intergenic	MAF(287.4kb)<->DYNLRB2(652.6kb)	fasta
586	chr2:44211214-44211382 (na)	locus expansion	map	169 bps	4	intergenic	LRPPRC(134.6kb)<->PPM1B(38.1kb)	fasta
587	chr8:106171583-106171773 (na)	locus expansion	map	191 bps	4	intergenic	LRP12(501.2kb)<->ZFPM2(228.5kb)	fasta
588	chr14:43494304-43494389 (na)	locus expansion	map	86 bps	5	intergenic	LRFN5(2050.8kb)<->FSCB(548.9kb)	fasta
589	chr2:147731463-147731658 (na)	locus expansion	map	196 bps	10	intergenic	LOC728773(667.3kb)<->ACVR2A(587.0kb)	fasta
590	chr2:147672678-147672774 (na)	locus expansion	map	97 bps	4	intergenic	LOC728773(608.6kb)<->ACVR2A(645.9kb)	fasta
591	chr2:148192260-148192320 (na)	locus expansion	map	61 bps	5	intergenic	LOC728773(1128.1kb)<->ACVR2A(126.3kb)	fasta
592	chr4:109673889-109673958 (na)	locus expansion	map	70 bps	4	intergenic	LOC641518(356.9kb)<->AK094992(4.8kb)	fasta
593	chr9:21595661-21595867 (na)	locus expansion	map	207 bps	6	intergenic	LOC554202(45.8kb)<->MTAP(196.8kb)	fasta
594	chr7:76934910-76935004 (na)	locus expansion	map	95 bps	3	intergenic	LOC54103(51.3kb)<->PTPN12(69.8kb)	fasta
595	chr12:130672666-130672900 (na)	locus expansion	map	235 bps	10	intergenic	LOC338797(254.6kb)<->SFRS8(88.7kb)	fasta
596	chr7:26663571-26663798 (na)	locus expansion	map	228 bps	3	intergenic	LOC285941(10.2kb)<->SKAP2(9.4kb)	fasta
597	chr4:181438914-181439123 (na)	locus expansion	map	210 bps	6	intergenic	LOC285501(2290.3kb)<->LINC00290(783.1kb)	fasta
598	chr4:180759289-180759381 (na)	locus expansion	map	93 bps	6	intergenic	LOC285501(1610.6kb)<->LINC00290(1462.9kb)	fasta
599	chr15:75803261-75803458 (na)	locus expansion	map	198 bps	4	intergenic	LINGO1(27.7kb)<->AK308609(190.2kb)	fasta
600	chr4:19178483-19178657 (na)	locus expansion	map	175 bps	4	intergenic	LCORL(1546.0kb)<->SLIT2(685.7kb)	fasta
601	chr18:28702553-28702764 (na)	locus expansion	map	212 bps	12	intergenic	KLHL14(95.6kb)<->C18orf34(68.6kb)	fasta
602	chr1:176322831-176322909 (na)	locus expansion	map	79 bps	3	intergenic	KIAA1928(49.1kb)<->AK124464(4.4kb)	fasta
603	chr7:26557646-26557731 (na)	locus expansion	map	86 bps	5	intergenic	KIAA0087(12.7kb)<->LOC285941(86.3kb)	fasta
604	chr4:55742630-55742854 (na)	locus expansion	map	225 bps	7	intergenic	KDR(56.1kb)<->SRD5A3(164.3kb)	fasta
605	chr2:156404305-156404478 (na)	locus expansion	map	174 bps	4	intergenic	KCNJ3(983.0kb)<->BC032407(180.8kb)	fasta
606	chr2:156367619-156367756 (na)	locus expansion	map	138 bps	3	intergenic	KCNJ3(946.4kb)<->BC032407(217.5kb)	fasta
607	chr17:66477350-66477397 (na)	locus expansion	map	48 bps	8	intergenic	KCNJ2(789.6kb)<->BC039327(128.1kb)	fasta
608	chr2:164130574-164130716 (na)	locus expansion	map	143 bps	7	intergenic	KCNH7(727.1kb)<->FIGN(41.6kb)	fasta
609	chr8:75414185-75414320 (na)	locus expansion	map	136 bps	7	intergenic	JPH1(18.1kb)<->GDAP1(10.9kb)	fasta
610	chr20:10941936-10942045 (na)	locus expansion	map	110 bps	7	intergenic	JAG1(339.2kb)<->LOC339593(253.3kb)	fasta
611	chr5:51342111-51342207 (na)	locus expansion	map	97 bps	3	intergenic	ISL1(615.8kb)<->PELO(777.3kb)	fasta
612	chr5:50853327-50853379 (na)	locus expansion	map	53 bps	4	intergenic	ISL1(127.0kb)<->PELO(1266.2kb)	fasta
613	chr15:87092564-87092668 (na)	locus expansion	map	105 bps	13	intergenic	ISG20(92.7kb)<->ACAN(55.0kb)	fasta
614	chr1:79044817-79044880 (na)	locus expansion	map	64 bps	3	intergenic	IFI44(142.5kb)<->ELTD1(83.2kb)	fasta
615	chr2:204895165-204895408 (na)	locus expansion	map	244 bps	16	intergenic	ICOS(360.6kb)<->PARD3B(223.4kb)	fasta
616	chr2:204748950-204749133 (na)	locus expansion	map	184 bps	10	intergenic	ICOS(214.4kb)<->PARD3B(369.6kb)	fasta
617	chr21:32413685-32413825 (na)	locus expansion	map	141 bps	11	intergenic	HUNK(115.4kb)<->C21orf45(148.6kb)	fasta
618	chr16:26134026-26134083 (na)	locus expansion	map	58 bps	7	intergenic	HS3ST4(77.5kb)<->C16orf82(851.4kb)	fasta
619	chr5:174020111-174020229 (na)	locus expansion	map	119 bps	4	intergenic	HMP19(551.3kb)<->MSX2(64.0kb)	fasta
620	chr12:64743845-64744075 (na)	locus expansion	map	231 bps	7	intergenic	HMGA2(97.5kb)<->C12orf31(59.0kb)	fasta
621	chr20:41833199-41833519 (na)	locus expansion	map	321 bps	12	intergenic	GTSF1L(44.1kb)<->TOX2(143.4kb)	fasta
622	chr6:104593274-104593422 (na)	locus expansion	map	149 bps	8	intergenic	GRIK2(1968.6kb)<->HACE1(689.2kb)	fasta
623	chrX:135347145-135347192 (na)	locus expansion	map	48 bps	6	intergenic	GPR112(20.4kb)<->BRS3(50.6kb)	fasta
624	chr16:57883862-57884029 (na)	locus expansion	map	168 bps	3	intergenic	GOT2(558.1kb)<->CDH8(2360.7kb)	fasta
625	chr16:57624052-57624106 (na)	locus expansion	map	55 bps	6	intergenic	GOT2(298.3kb)<->CDH8(2620.6kb)	fasta
626	chr16:59343923-59344111 (na)	locus expansion	map	189 bps	5	intergenic	GOT2(2018.2kb)<->CDH8(900.6kb)	fasta
627	chr6:122479002-122479091 (na)	locus expansion	map	90 bps	5	intergenic	GJA1(666.4kb)<->HSF2(283.4kb)	fasta
628	chr4:22568865-22569019 (na)	locus expansion	map	155 bps	6	intergenic	GBA3(138.6kb)<->CR607430(39.3kb)	fasta
629	chr18:73597016-73597135 (na)	locus expansion	map	120 bps	5	intergenic	GALR1(485.9kb)<->SALL3(1244.1kb)	fasta
630	chr18:73581913-73582107 (na)	locus expansion	map	195 bps	4	intergenic	GALR1(470.8kb)<->SALL3(1259.2kb)	fasta
631	chr17:14671737-14671855 (na)	locus expansion	map	119 bps	3	intergenic	FLJ45831(47.5kb)<->PMP22(402.0kb)	fasta
632	chr8:143259843-143259973 (na)	locus expansion	map	131 bps	10	intergenic	FLJ43860(673.3kb)<->TSNARE1(31.4kb)	fasta
633	chr1:19121432-19121547 (na)	locus expansion	map	116 bps	14	intergenic	FLJ00074(5.3kb)<->AX747516(149.6kb)	fasta
634	chr2:164307887-164308010 (na)	locus expansion	map	124 bps	3	intergenic	FIGN(7.1kb)<->GRB14(749.6kb)	fasta
635	chr5:171084581-171084719 (na)	locus expansion	map	139 bps	15	intergenic	FGF18(267.8kb)<->FBXW11(136.4kb)	fasta
636	chr14:52491169-52491278 (na)	locus expansion	map	110 bps	11	intergenic	FERMT2(3.7kb)<->DDHD1(91.2kb)	fasta
637	chr2:47990685-47990820 (na)	locus expansion	map	136 bps	6	intergenic	FBXO11(4.4kb)<->FOXN2(404.5kb)	fasta
638	chr6:99537500-99537623 (na)	locus expansion	map	124 bps	6	intergenic	FBXL4(34.9kb)<->C6orf168(289.9kb)	fasta
639	chr11:13800635-13800778 (na)	locus expansion	map	144 bps	3	intergenic	FAR1(90.2kb)<->SPON1(139.7kb)	fasta
640	chr1:175821303-175821360 (na)	locus expansion	map	58 bps	5	intergenic	FAM5B(303.1kb)<->SEC16B(342.8kb)	fasta
641	chr1:198474219-198474382 (na)	locus expansion	map	164 bps	9	intergenic	FAM58B(24.0kb)<->BC040731(103.9kb)	fasta
642	chr11:114504067-114504211 (na)	locus expansion	map	145 bps	5	intergenic	FAM55B(419.8kb)<->CADM1(41.0kb)	fasta
643	chr2:67973090-67973207 (na)	locus expansion	map	118 bps	4	intergenic	ETAA1(482.1kb)<->C1D(149.6kb)	fasta
644	chr14:76211334-76211536 (na)	locus expansion	map	203 bps	6	intergenic	ESRRB(174.4kb)<->VASH1(86.5kb)	fasta
645	chr1:223916570-223916753 (na)	locus expansion	map	184 bps	6	intergenic	ENAH(9.1kb)<->AK124056(38.2kb)	fasta
646	chr12:13378632-13378732 (na)	locus expansion	map	101 bps	3	intergenic	EMP1(117.7kb)<->C12orf36(36.6kb)	fasta
647	chr1:81428337-81428502 (na)	locus expansion	map	166 bps	10	intergenic	ELTD1(2183.3kb)<->KIAA0786(115.9kb)	fasta
648	chr14:33514683-33514818 (na)	locus expansion	map	136 bps	5	intergenic	EGLN3(24.6kb)<->C14orf147(457.1kb)	fasta
649	chr5:85505222-85505314 (na)	locus expansion	map	93 bps	4	intergenic	EDIL3(1788.9kb)<->NBPF22P(108.7kb)	fasta
650	chr19:11507914-11508005 (na)	locus expansion	map	92 bps	24	intergenic	ECSIT(7.0kb)<->CNN1(2.6kb)	fasta
651	chr3:57423485-57423594 (na)	locus expansion	map	110 bps	4	intergenic	Dnahc3(7.9kb)<->DNAH12L(35.2kb)	fasta
652	chr3:32613423-32613486 (na)	locus expansion	map	64 bps	5	intergenic	DYNC1LI1(26.1kb)<->CNOT10(88.2kb)	fasta
653	chr9:101384892-101385173 (na)	locus expansion	map	282 bps	10	intergenic	DQ673922(207.6kb)<->AK057451(2.7kb)	fasta
654	chr4:15970184-15970349 (na)	locus expansion	map	166 bps	9	intergenic	DQ585121(130.8kb)<->LDB2(141.9kb)	fasta
655	chr14:35964316-35964517 (na)	locus expansion	map	202 bps	4	intergenic	DPPA3(53.0kb)<->SFTPH(47.7kb)	fasta
656	chr9:1733496-1733541 (na)	locus expansion	map	46 bps	12	intergenic	DMRT2(685.9kb)<->SMARCA2(271.8kb)	fasta
657	chr2:172919722-172919853 (na)	locus expansion	map	132 bps	11	intergenic	DLX2(244.0kb)<->ITGA6(80.5kb)	fasta
658	chr16:70812611-70812731 (na)	locus expansion	map	121 bps	5	intergenic	DKFZp434G131(48.8kb)<->CR597739(62.0kb)	fasta
659	chr13:59856219-59856324 (na)	locus expansion	map	106 bps	8	intergenic	DIAPH3(220.1kb)<->TDRD3(12.8kb)	fasta
660	chr13:59827856-59827915 (na)	locus expansion	map	60 bps	5	intergenic	DIAPH3(191.7kb)<->TDRD3(41.2kb)	fasta
661	chr12:16168990-16169166 (na)	locus expansion	map	177 bps	4	intergenic	DERA(87.4kb)<->MGST1(222.2kb)	fasta
662	chr6:50289071-50289179 (na)	locus expansion	map	109 bps	5	intergenic	DEFB112(164.7kb)<->CR592675(248.5kb)	fasta
663	chr13:71900137-71900260 (na)	locus expansion	map	124 bps	10	intergenic	DACH1(560.8kb)<->C13orf37(280.2kb)	fasta
664	chr13:71883555-71883728 (na)	locus expansion	map	174 bps	6	intergenic	DACH1(544.2kb)<->C13orf37(296.8kb)	fasta
665	chr13:48425695-48425990 (na)	locus expansion	map	296 bps	6	intergenic	CYSLTR2(244.2kb)<->FNDC3A(22.1kb)	fasta
666	chr8:66484509-66484670 (na)	locus expansion	map	162 bps	10	intergenic	CYP7B1(610.6kb)<->AK094960(117.1kb)	fasta
667	chr8:66313796-66313968 (na)	locus expansion	map	173 bps	3	intergenic	CYP7B1(439.9kb)<->AK094960(287.8kb)	fasta
668	chr16:49406498-49406666 (na)	locus expansion	map	169 bps	13	intergenic	CYLD(13.2kb)<->SALL1(320.7kb)	fasta
669	chr11:57379592-57379699 (na)	locus expansion	map	108 bps	3	intergenic	CTNND1(36.4kb)<->OR9Q1(168.2kb)	fasta
670	chr10:45698608-45698780 (na)	locus expansion	map	173 bps	3	intergenic	CTGLF1(29.3kb)<->PTPN20A(271.3kb)	fasta
671	chr10:126941046-126941183 (na)	locus expansion	map	138 bps	3	intergenic	CTBP2(101.4kb)<->NR_023362(311.7kb)	fasta
672	chr10:99811203-99811262 (na)	locus expansion	map	60 bps	4	intergenic	CRTAC1(30.6kb)<->C10orf28(73.1kb)	fasta
673	chr2:177328728-177328906 (na)	locus expansion	map	179 bps	4	intergenic	CR598849(99.8kb)<->HNRNPA3(456.8kb)	fasta
674	chr2:59992688-59992818 (na)	locus expansion	map	131 bps	6	intergenic	CR593447(848.3kb)<->BCL11A(539.0kb)	fasta
675	chr2:59949425-59949592 (na)	locus expansion	map	168 bps	3	intergenic	CR593447(805.0kb)<->BCL11A(582.2kb)	fasta
676	chr2:59174396-59174483 (na)	locus expansion	map	88 bps	5	intergenic	CR593447(30.0kb)<->BCL11A(1357.3kb)	fasta
677	chr13:39525185-39525329 (na)	locus expansion	map	145 bps	13	intergenic	COG6(261.4kb)<->fusion(293.9kb)	fasta
678	chr5:157722882-157723087 (na)	locus expansion	map	206 bps	13	intergenic	CLINT1(504.1kb)<->EBF1(332.4kb)	fasta
679	chr5:157496937-157497163 (na)	locus expansion	map	227 bps	8	intergenic	CLINT1(278.2kb)<->EBF1(558.3kb)	fasta
680	chr22:37130076-37130118 (na)	locus expansion	map	43 bps	3	intergenic	CKIe(5.3kb)<->KCNJ4(22.2kb)	fasta
681	chr16:62444045-62444239 (na)	locus expansion	map	195 bps	3	intergenic	CDH8(1816.5kb)<->CDH11(1093.9kb)	fasta
682	chr2:174339631-174339769 (na)	locus expansion	map	139 bps	8	intergenic	CDCA7(397.7kb)<->SP3(141.7kb)	fasta
683	chr1:192931001-192931116 (na)	locus expansion	map	116 bps	3	intergenic	CDC73(1443.3kb)<->SLICK(1530.4kb)	fasta
684	chr5:87158920-87158997 (na)	locus expansion	map	78 bps	4	intergenic	CCNH(414.3kb)<->TMEM161B(367.8kb)	fasta
685	chr5:86767610-86767747 (na)	locus expansion	map	138 bps	4	intergenic	CCNH(23.0kb)<->TMEM161B(759.0kb)	fasta
686	chr5:86945410-86945516 (na)	locus expansion	map	107 bps	5	intergenic	CCNH(200.8kb)<->TMEM161B(581.3kb)	fasta
687	chr2:56529512-56529676 (na)	locus expansion	map	165 bps	5	intergenic	CCDC85A(62.7kb)<->VRK2(1458.6kb)	fasta
688	chr1:10838963-10839117 (na)	locus expansion	map	155 bps	8	intergenic	CASZ1(59.7kb)<->C1orf127(90.0kb)	fasta
689	chr1:116170764-116170888 (na)	locus expansion	map	125 bps	10	intergenic	CASQ2(57.8kb)<->NHLH2(9.6kb)	fasta
690	chr11:115048736-115048854 (na)	locus expansion	map	119 bps	13	intergenic	CADM1(168.3kb)<->AX746529(81.3kb)	fasta
691	chr3:55444663-55444855 (na)	locus expansion	map	193 bps	8	intergenic	CACNA2D3(361.0kb)<->WNT5A(29.9kb)	fasta
692	chr9:16093742-16093953 (na)	locus expansion	map	212 bps	7	intergenic	C9orf93(131.8kb)<->BX648501(112.9kb)	fasta
693	chr9:27695366-27695493 (na)	locus expansion	map	128 bps	3	intergenic	C9orf72(131.5kb)<->CR613587(123.8kb)	fasta
694	chr7:41343245-41343469 (na)	locus expansion	map	225 bps	13	intergenic	C7orf10(476.4kb)<->INHBA(351.7kb)	fasta
695	chr3:170115324-170115562 (na)	locus expansion	map	239 bps	3	intergenic	C3orf50(84.3kb)<->MECOM(168.4kb)	fasta
696	chr2:76155843-76156075 (na)	locus expansion	map	233 bps	3	intergenic	C2orf3(364.0kb)<->LRRTM4(673.1kb)	fasta
697	chr10:16651349-16651599 (na)	locus expansion	map	251 bps	6	intergenic	C1QL3(47.3kb)<->RSU1(21.0kb)	fasta
698	chr19:35534867-35534970 (na)	locus expansion	map	104 bps	8	intergenic	C19orf2(336.4kb)<->ZNF536(20.2kb)	fasta
699	chr19:35502323-35502482 (na)	locus expansion	map	160 bps	5	intergenic	C19orf2(303.9kb)<->ZNF536(52.7kb)	fasta
700	chr14:28930505-28930604 (na)	locus expansion	map	100 bps	3	intergenic	C14orf23(598.4kb)<->PRKD1(184.8kb)	fasta
701	chr11:109376237-109376411 (na)	locus expansion	map	175 bps	11	intergenic	C11orf87(574.7kb)<->ZC3H12C(92.9kb)	fasta
702	chr11:37690563-37690602 (na)	locus expansion	map	40 bps	3	intergenic	C11orf74(1037.6kb)<->LRRC4C(2401.7kb)	fasta
703	chr11:122342015-122342208 (na)	locus expansion	map	194 bps	5	intergenic	C11orf63(6.4kb)<->BSX(11.4kb)	fasta
704	chr11:31881334-31881561 (na)	locus expansion	map	228 bps	11	intergenic	BX648962(16.2kb)<->RCN1(187.7kb)	fasta
705	chr9:16268559-16268689 (na)	locus expansion	map	131 bps	7	intergenic	BX648501(59.3kb)<->DKFZp686A01127(130.8kb)	fasta
706	chr9:16267565-16267713 (na)	locus expansion	map	149 bps	7	intergenic	BX648501(58.3kb)<->DKFZp686A01127(131.8kb)	fasta
707	chr14:36094537-36094599 (na)	locus expansion	map	63 bps	3	intergenic	BX161496(33.1kb)<->NKX2-8(24.4kb)	fasta
708	chr20:12234434-12234514 (na)	locus expansion	map	81 bps	5	intergenic	BTBD3(379.2kb)<->SPTLC3(703.1kb)	fasta
709	chr18:34436350-34436460 (na)	locus expansion	map	111 bps	3	intergenic	BRUNOL4(1036.4kb)<->BC035184(604.4kb)	fasta
710	chr16:48982353-48982554 (na)	locus expansion	map	202 bps	8	intergenic	BRD7(22.0kb)<->NKD1(157.2kb)	fasta
711	chr15:58077771-58077947 (na)	locus expansion	map	177 bps	10	intergenic	BNIP2(308.8kb)<->FOXB1(5.8kb)	fasta
712	chr7:34178047-34178268 (na)	locus expansion	map	222 bps	3	intergenic	BMPER(16.0kb)<->AY312368(178.3kb)	fasta
713	chr8:11467469-11467666 (na)	locus expansion	map	198 bps	7	intergenic	BLK(8.0kb)<->GATA4(104.2kb)	fasta
714	chr11:27739394-27739477 (na)	locus expansion	map	84 bps	15	intergenic	BDNF(39.5kb)<->KIF18A(259.3kb)	fasta
715	chr3:189164624-189164713 (na)	locus expansion	map	90 bps	6	intergenic	BCL6(218.5kb)<->CR625520(1.5kb)	fasta
716	chr1:154901496-154901626 (na)	locus expansion	map	131 bps	21	intergenic	BCAN(5.6kb)<->NES(3.6kb)	fasta
717	chr14:101070190-101070373 (na)	locus expansion	map	184 bps	5	intergenic	BC148240(459.5kb)<->AF469203(17.9kb)	fasta
718	chr18:69468735-69468904 (na)	locus expansion	map	170 bps	5	intergenic	BC071801(300.6kb)<->FBXO15(422.7kb)	fasta
719	chr3:105793543-105793651 (na)	locus expansion	map	109 bps	8	intergenic	BC070396(580.3kb)<->ALCAM(774.8kb)	fasta
720	chr1:95858514-95858757 (na)	locus expansion	map	244 bps	4	intergenic	BC067883(104.9kb)<->PTBLP(1101.2kb)	fasta
721	chr6:148120910-148121039 (na)	locus expansion	map	130 bps	4	intergenic	BC047626(27.7kb)<->SASH1(584.4kb)	fasta
722	chr18:37205819-37205919 (na)	locus expansion	map	101 bps	14	intergenic	BC045816(1272.6kb)<->NR_002838(108.3kb)	fasta
723	chr12:77333883-77333962 (na)	locus expansion	map	80 bps	4	intergenic	BC045810(56.2kb)<->BC047615(73.8kb)	fasta
724	chr1:219116714-219116868 (na)	locus expansion	map	155 bps	14	intergenic	BC045735(44.3kb)<->HLX(2.5kb)	fasta
725	chr1:219083725-219083962 (na)	locus expansion	map	238 bps	6	intergenic	BC045735(11.3kb)<->HLX(35.4kb)	fasta
726	chr14:98029816-98029874 (na)	locus expansion	map	59 bps	5	intergenic	BC043585(515.6kb)<->C14orf177(217.8kb)	fasta
727	chr1:88212570-88212731 (na)	locus expansion	map	162 bps	6	intergenic	BC043534(602.6kb)<->CR616551(564.6kb)	fasta
728	chr1:88700707-88700812 (na)	locus expansion	map	106 bps	3	intergenic	BC043534(1090.8kb)<->CR616551(76.5kb)	fasta
729	chr16:72845922-72846026 (na)	locus expansion	map	105 bps	3	intergenic	BC043527(39.0kb)<->PSMD7(42.2kb)	fasta
730	chr5:91307969-91308088 (na)	locus expansion	map	120 bps	4	intergenic	BC043415(555.7kb)<->AK056485(223.0kb)	fasta
731	chr5:91073644-91073795 (na)	locus expansion	map	152 bps	4	intergenic	BC043415(321.4kb)<->AK056485(457.3kb)	fasta
732	chr1:106542058-106542158 (na)	locus expansion	map	101 bps	5	intergenic	BC043293(579.0kb)<->PRMT6(858.8kb)	fasta
733	chr20:7337603-7337836 (na)	locus expansion	map	234 bps	5	intergenic	BC043288(40.5kb)<->HAO1(473.8kb)	fasta
734	chr14:56715622-56715737 (na)	locus expansion	map	116 bps	4	intergenic	BC041486(249.0kb)<->EXOC5(23.2kb)	fasta
735	chr2:146405867-146406219 (na)	locus expansion	map	353 bps	11	intergenic	BC040861(779.3kb)<->LOC728773(655.3kb)	fasta
736	chr2:146094368-146094524 (na)	locus expansion	map	157 bps	7	intergenic	BC040861(467.8kb)<->LOC728773(967.0kb)	fasta
737	chr2:146663731-146663814 (na)	locus expansion	map	84 bps	4	intergenic	BC040861(1037.2kb)<->LOC728773(397.7kb)	fasta
738	chr6:9534017-9534045 (na)	locus expansion	map	29 bps	3	intergenic	BC040612(876.5kb)<->MRDS1(279.6kb)	fasta
739	chr6:9065094-9065267 (na)	locus expansion	map	174 bps	12	intergenic	BC040612(407.6kb)<->MRDS1(748.4kb)	fasta
740	chr3:118784641-118784884 (na)	locus expansion	map	244 bps	8	intergenic	BC040587(650.9kb)<->IGSF11(1317.3kb)	fasta
741	chr3:119993296-119993441 (na)	locus expansion	map	146 bps	5	intergenic	BC040587(1859.5kb)<->IGSF11(108.7kb)	fasta
742	chr5:61565142-61565270 (na)	locus expansion	map	129 bps	8	intergenic	BC039381(497.9kb)<->KIF2A(72.5kb)	fasta
743	chr17:67234140-67234167 (na)	locus expansion	map	28 bps	4	intergenic	BC039327(524.2kb)<->D43770(304.4kb)	fasta
744	chr17:66884292-66884343 (na)	locus expansion	map	52 bps	4	intergenic	BC039327(174.4kb)<->D43770(654.2kb)	fasta
745	chr3:139122116-139122290 (na)	locus expansion	map	175 bps	3	intergenic	BC038725(139.7kb)<->CLDN18(78.1kb)	fasta
746	chr13:90281164-90281233 (na)	locus expansion	map	70 bps	6	intergenic	BC038529(295.6kb)<->v_1(516.8kb)	fasta
747	chr13:90249149-90249274 (na)	locus expansion	map	126 bps	4	intergenic	BC038529(263.6kb)<->v_1(548.8kb)	fasta
748	chr14:97109437-97109562 (na)	locus expansion	map	126 bps	10	intergenic	BC038465(109.2kb)<->BX161483(59.2kb)	fasta
749	chr6:140999747-140999841 (na)	locus expansion	map	95 bps	18	intergenic	BC038188(543.2kb)<->AK097143(944.7kb)	fasta
750	chr18:72075265-72075376 (na)	locus expansion	map	112 bps	3	intergenic	BC037384(521.9kb)<->ZNF516(125.2kb)	fasta
751	chr16:72348272-72348362 (na)	locus expansion	map	91 bps	11	intergenic	BC036646(335.5kb)<->BC043527(435.4kb)	fasta
752	chr4:58489089-58489275 (na)	locus expansion	map	187 bps	6	intergenic	BC034799(462.2kb)<->LEC3(3260.3kb)	fasta
753	chr4:61040109-61040287 (na)	locus expansion	map	179 bps	3	intergenic	BC034799(3013.2kb)<->LEC3(709.3kb)	fasta
754	chr16:51521220-51521318 (na)	locus expansion	map	99 bps	4	intergenic	BC034767(322.9kb)<->CHD9(125.1kb)	fasta
755	chr15:59714195-59714394 (na)	locus expansion	map	200 bps	6	intergenic	BC033962(29.5kb)<->VPS13C(217.5kb)	fasta
756	chr10:10790940-10791112 (na)	locus expansion	map	173 bps	6	intergenic	BC032914(645.5kb)<->AY102069(75.3kb)	fasta
757	chr10:10673974-10674060 (na)	locus expansion	map	87 bps	3	intergenic	BC032914(528.5kb)<->AY102069(192.3kb)	fasta
758	chr3:82915031-82915225 (na)	locus expansion	map	195 bps	8	intergenic	BC031255(319.5kb)<->LOC440970(1855.0kb)	fasta
759	chr5:87991716-87991780 (na)	locus expansion	map	65 bps	3	intergenic	BC030122(223.5kb)<->BC036480(4.2kb)	fasta
760	chr10:77153599-77153689 (na)	locus expansion	map	91 bps	5	intergenic	BC029963(315.5kb)<->C10orf11(58.8kb)	fasta
761	chr10:76972940-76973123 (na)	locus expansion	map	184 bps	4	intergenic	BC029963(134.9kb)<->C10orf11(239.4kb)	fasta
762	chr15:34449431-34449567 (na)	locus expansion	map	137 bps	3	intergenic	BC025664(510.9kb)<->C15orf41(209.6kb)	fasta
763	chr2:227231693-227231866 (na)	locus expansion	map	174 bps	5	intergenic	BC017935(478.7kb)<->IRS1(72.4kb)	fasta
764	chr3:70954750-70954936 (na)	locus expansion	map	187 bps	4	intergenic	BC015590(807.6kb)<->FOXP1(132.5kb)	fasta
765	chr3:70207748-70208049 (na)	locus expansion	map	302 bps	12	intergenic	BC015590(60.6kb)<->FOXP1(879.4kb)	fasta
766	chr3:70197962-70198100 (na)	locus expansion	map	139 bps	7	intergenic	BC015590(50.8kb)<->FOXP1(889.3kb)	fasta
767	chr3:70555346-70555544 (na)	locus expansion	map	199 bps	8	intergenic	BC015590(408.2kb)<->FOXP1(531.9kb)	fasta
768	chr3:70328234-70328320 (na)	locus expansion	map	87 bps	4	intergenic	BC015590(181.1kb)<->FOXP1(759.1kb)	fasta
769	chr3:70321768-70321904 (na)	locus expansion	map	137 bps	8	intergenic	BC015590(174.6kb)<->FOXP1(765.5kb)	fasta
770	chr22:26026560-26026682 (na)	locus expansion	map	123 bps	4	intergenic	BC015159(73.8kb)<->CR936633(9.9kb)	fasta
771	chr8:129553378-129553487 (na)	locus expansion	map	110 bps	6	intergenic	BC009730(44.0kb)<->BC014119(87.1kb)	fasta
772	chr10:81997194-81997425 (na)	locus expansion	map	232 bps	4	intergenic	BC009626(27.8kb)<->MAT1A(24.1kb)	fasta
773	chr1:91052656-91052774 (na)	locus expansion	map	119 bps	7	intergenic	BARHL2(97.3kb)<->BC036441(14.9kb)	fasta
774	chr8:143628446-143628591 (na)	locus expansion	map	146 bps	14	intergenic	BAI1(5.1kb)<->ARC(60.8kb)	fasta
775	chr4:1565161-1565327 (na)	locus expansion	map	167 bps	11	intergenic	AX748388(17.1kb)<->FAM53A(46.3kb)	fasta
776	chr11:128065185-128065244 (na)	locus expansion	map	60 bps	7	intergenic	AX747861(3.2kb)<->BC039676(1.5kb)	fasta
777	chr12:109289434-109289544 (na)	locus expansion	map	111 bps	6	intergenic	ATP2A2(16.2kb)<->ANAPC7(6.8kb)	fasta
778	chr1:63167265-63167421 (na)	locus expansion	map	157 bps	6	intergenic	ATG4C(64.6kb)<->BC040309(229.9kb)	fasta
779	chr1:63237532-63237696 (na)	locus expansion	map	165 bps	3	intergenic	ATG4C(134.9kb)<->BC040309(159.6kb)	fasta
780	chr6:130281004-130281221 (na)	locus expansion	map	218 bps	3	intergenic	ARHGAP18(56.6kb)<->L3MBTL3(100.2kb)	fasta
781	chr2:144316187-144316306 (na)	locus expansion	map	120 bps	5	intergenic	ARHGAP15(73.8kb)<->GTDC1(103.7kb)	fasta
782	chr4:80526022-80526240 (na)	locus expansion	map	219 bps	11	intergenic	ARD1B(59.8kb)<->GK2(20.3kb)	fasta
783	chr21:26529372-26529498 (na)	locus expansion	map	127 bps	4	intergenic	APP(64.4kb)<->CYYR1(230.9kb)	fasta
784	chr3:106783698-106783813 (na)	locus expansion	map	116 bps	4	intergenic	ALCAM(5.3kb)<->Nbla00127(76.0kb)	fasta
785	chr5:88913867-88913977 (na)	locus expansion	map	111 bps	6	intergenic	AL050132(615.0kb)<->CETN3(811.3kb)	fasta
786	chr17:52565634-52565777 (na)	locus expansion	map	144 bps	4	intergenic	AKAP1(11.9kb)<->MSI2(123.2kb)	fasta
787	chr18:51667983-51668171 (na)	locus expansion	map	189 bps	5	intergenic	AK127787(68.0kb)<->AK057336(233.4kb)	fasta
788	chr5:126557015-126557106 (na)	locus expansion	map	92 bps	4	intergenic	AK126569(119.9kb)<->MEGF10(97.2kb)	fasta
789	chr7:130554996-130555132 (na)	locus expansion	map	137 bps	7	intergenic	AK125651(109.8kb)<->AK054623(89.9kb)	fasta
790	chr9:14052246-14052282 (na)	locus expansion	map	37 bps	6	intergenic	AK123194(630.9kb)<->NFIB(19.6kb)	fasta
791	chr9:13831840-13832012 (na)	locus expansion	map	173 bps	8	intergenic	AK123194(410.5kb)<->NFIB(239.8kb)	fasta
792	chr5:30667432-30667603 (na)	locus expansion	map	172 bps	3	intergenic	AK098570(1459.2kb)<->CDH6(561.9kb)	fasta
793	chr10:87164841-87164916 (na)	locus expansion	map	76 bps	14	intergenic	AK097624(216.2kb)<->AK097655(162.6kb)	fasta
794	chr6:19774205-19774344 (na)	locus expansion	map	140 bps	3	intergenic	AK097585(485.5kb)<->AK092541(136.0kb)	fasta
795	chr19:37253335-37253486 (na)	locus expansion	map	152 bps	9	intergenic	AK097493(30.2kb)<->ZNF507(274.9kb)	fasta
796	chr19:37424734-37425067 (na)	locus expansion	map	334 bps	4	intergenic	AK097493(201.6kb)<->ZNF507(103.3kb)	fasta
797	chr2:199059290-199059428 (na)	locus expansion	map	139 bps	3	intergenic	AK096499(111.8kb)<->SATB2(783.0kb)	fasta
798	chr2:202706851-202707004 (na)	locus expansion	map	154 bps	6	intergenic	AK096380(24.2kb)<->KIAA2012(1.7kb)	fasta
799	chr4:85574787-85574958 (na)	locus expansion	map	172 bps	5	intergenic	AK095285(135.4kb)<->NKX6-1(58.5kb)	fasta
800	chr18:47913670-47913835 (na)	locus expansion	map	166 bps	4	intergenic	AK094936(664.9kb)<->DCC(206.7kb)	fasta
801	chr12:23532981-23533094 (na)	locus expansion	map	114 bps	3	intergenic	AK094733(314.7kb)<->SOX5(43.4kb)	fasta
802	chr12:23497549-23497831 (na)	locus expansion	map	283 bps	8	intergenic	AK094733(279.2kb)<->SOX5(78.7kb)	fasta
803	chrX:39592276-39592533 (na)	locus expansion	map	258 bps	4	intergenic	AK093678(520.7kb)<->AK123758(160.9kb)	fasta
804	chr9:108531259-108531381 (na)	locus expansion	map	123 bps	5	intergenic	AK093363(49.4kb)<->ZNF462(133.8kb)	fasta
805	chr9:108510767-108510862 (na)	locus expansion	map	96 bps	8	intergenic	AK093363(28.9kb)<->ZNF462(154.3kb)	fasta
806	chr6:98850813-98850993 (na)	locus expansion	map	181 bps	6	intergenic	AK091365(587.4kb)<->POU3F2(538.3kb)	fasta
807	chr6:98490089-98490169 (na)	locus expansion	map	81 bps	8	intergenic	AK091365(226.6kb)<->POU3F2(899.1kb)	fasta
808	chr15:94057187-94057264 (na)	locus expansion	map	78 bps	4	intergenic	LOC145820(205.1kb)<->LOC644192(555.7kb)	fasta
809	chr5:91830067-91830259 (na)	locus expansion	map	193 bps	6	intergenic	AK056485(62.0kb)<->FLJ42709(940.6kb)	fasta
810	chr14:48908123-48908282 (na)	locus expansion	map	160 bps	5	intergenic	AK056212(1574.2kb)<->SDCCAG1(194.5kb)	fasta
811	chr15:87757340-87757441 (na)	locus expansion	map	102 bps	5	intergenic	AK054931(14.6kb)<->RHCG(58.2kb)	fasta
812	chr6:72262771-72262866 (na)	locus expansion	map	96 bps	12	intergenic	AK023251(75.6kb)<->RIMS1(390.5kb)	fasta
813	chr5:157131408-157131545 (na)	locus expansion	map	138 bps	7	intergenic	AK023159(11.1kb)<->CLINT1(14.3kb)	fasta
814	chr2:12760264-12760364 (na)	locus expansion	map	101 bps	6	intergenic	AK001558(124.3kb)<->TRIB2(14.1kb)	fasta
815	chrX:148343500-148343641 (na)	locus expansion	map	142 bps	6	intergenic	AFF2(453.6kb)<->IDS(24.6kb)	fasta
816	chr3:23136583-23136758 (na)	locus expansion	map	176 bps	6	intergenic	AF401215(737.2kb)<->UBE2E2(82.9kb)	fasta
817	chr4:182707995-182708135 (na)	locus expansion	map	141 bps	4	intergenic	LINC00290(390.7kb)<->AK056196(425.2kb)	fasta
818	chr1:61876596-61876711 (na)	locus expansion	map	116 bps	5	intergenic	AF086381(177.0kb)<->TM2D1(42.6kb)	fasta
819	chr12:19928417-19928625 (na)	locus expansion	map	209 bps	19	intergenic	AEBP2(362.0kb)<->PDE3A(484.8kb)	fasta
820	chr10:76184309-76184364 (na)	locus expansion	map	56 bps	6	intergenic	ADK(45.2kb)<->MYST4(72.0kb)	fasta
821	chr11:130080620-130080687 (na)	locus expansion	map	68 bps	10	intergenic	ADAMTS15(231.7kb)<->BC031979(138.6kb)	fasta
822	chr1:178784622-178784740 (na)	locus expansion	map	119 bps	9	intergenic	ACBD6(46.5kb)<->LOC148756(10.0kb)	fasta
823	chr5:58233809-58233949 (na)	locus expansion	map	141 bps	6	intergenic	AB074188(42.8kb)<->PDE4D(66.7kb)	fasta
824	chr2:173831688-173831900 (na)	locus expansion	map	213 bps	4	cds	ZAK	fasta
825	chr2:63974063-63974133 (na)	locus expansion	map	71 bps	7	cds	VPS54	fasta
826	chr2:230376536-230376664 (na)	locus expansion	map	129 bps	5	cds	TRIP12	fasta
827	chr2:97842281-97842316 (na)	locus expansion	map	36 bps	3	cds	TMEM131	fasta
828	chr17:59591875-59591957 (na)	locus expansion	map	83 bps	4	cds	TEX2	fasta
829	chr7:139303942-139304090 (na)	locus expansion	map	149 bps	3	cds	TBXAS1	fasta
830	chr14:52305293-52305388 (na)	locus expansion	map	96 bps	11	cds	STYX	fasta
831	chr5:121826991-121827099 (na)	locus expansion	map	109 bps	4	cds	SNCAIP	fasta
832	chr16:18770926-18771052 (na)	locus expansion	map	127 bps	3	cds	SMG1	fasta
833	chr10:105748874-105749026 (na)	locus expansion	map	153 bps	4	cds	SLK	fasta
834	chr15:75259552-75259800 (na)	locus expansion	map	249 bps	11	cds	PEAK1	fasta
835	chr15:70219182-70219394 (na)	locus expansion	map	213 bps	11	cds	SENP8	fasta
836	chr5:158521035-158521186 (na)	locus expansion	map	152 bps	11	cds	RNF145	fasta
837	chr3:50129648-50129822 (na)	locus expansion	map	175 bps	8	cds	RBM5	fasta
838	chr2:108746517-108746667 (na)	locus expansion	map	151 bps	6	cds	RANBP2	fasta
839	chr12:55990320-55990476 (na)	locus expansion	map	157 bps	10	cds	R3HDM2	fasta
840	chr3:112335635-112335775 (na)	locus expansion	map	141 bps	4	cds	PVRL3	fasta
841	chr1:168899987-168900138 (na)	locus expansion	map	152 bps	4	cds	PRRX1	fasta
842	chr10:95881906-95882117 (na)	locus expansion	map	212 bps	8	cds	PLCE1	fasta
843	chr13:66699461-66699670 (na)	locus expansion	map	210 bps	13	cds	PCDH9	fasta
844	chr4:30334739-30334958 (na)	locus expansion	map	220 bps	12	cds	PCDH7	fasta
845	chrX:110274647-110274776 (na)	locus expansion	map	130 bps	5	cds	PAK3	fasta
846	chr3:194815300-194815417 (na)	locus expansion	map	118 bps	7	cds	OPA1	fasta
847	chr7:44653678-44653864 (na)	locus expansion	map	187 bps	7	cds	OGDH	fasta
848	chr17:23473735-23473876 (na)	locus expansion	map	142 bps	3	cds	NLK	fasta
849	chr13:31999466-31999577 (na)	locus expansion	map	112 bps	4	cds	N4BP2L2	fasta
850	chr20:33028960-33029113 (na)	locus expansion	map	154 bps	6	cds	MYH7B	fasta
851	chr8:89122888-89123093 (na)	locus expansion	map	206 bps	5	cds	MMP16	fasta
852	chr18:17633845-17633956 (na)	locus expansion	map	112 bps	8	cds	MIB1	fasta
853	chr1:11975251-11975332 (na)	locus expansion	map	82 bps	7	cds	MFN2	fasta
854	chr7:116197063-116197161 (na)	locus expansion	map	99 bps	10	cds	MET	fasta
855	chr6:84020115-84020287 (na)	locus expansion	map	173 bps	8	cds	ME1	fasta
856	chr14:103001680-103001874 (na)	locus expansion	map	195 bps	4	cds	MARK3	fasta
857	chr1:25970791-25970836 (na)	locus expansion	map	46 bps	4	cds	MAN1C1	fasta
858	chr7:78094457-78094561 (na)	locus expansion	map	105 bps	10	cds	MAGI2	fasta
859	chr1:114082764-114082916 (na)	locus expansion	map	153 bps	5	cds	PHTF1	fasta
860	chr14:41430163-41430304 (na)	locus expansion	map	142 bps	11	cds	LRFN5	fasta
861	chr15:61220537-61220635 (na)	locus expansion	map	99 bps	3	cds	LACTB	fasta
862	chr20:16440070-16440187 (na)	locus expansion	map	118 bps	6	cds	KIF16B	fasta
863	chr6:71302722-71302761 (na)	locus expansion	map	40 bps	3	cds	FAM135A	fasta
864	chr7:86359108-86359203 (na)	locus expansion	map	96 bps	4	cds	KIAA1324L	fasta
865	chr5:93833174-93833406 (na)	locus expansion	map	233 bps	6	cds	KIAA0825	fasta
866	chr2:170082931-170083121 (na)	locus expansion	map	191 bps	8	cds	KBTBD10	fasta
867	chr7:27153794-27153890 (na)	locus expansion	map	97 bps	3	cds	HOXA6	fasta
868	chr7:139063117-139063301 (na)	locus expansion	map	185 bps	4	cds	HIPK2	fasta
869	chr16:11884365-11884417 (na)	locus expansion	map	53 bps	7	cds	GSPT1	fasta
870	chr18:31543581-31543828 (na)	locus expansion	map	248 bps	12	cds	GALNT1	fasta
871	chr8:28440694-28440883 (na)	locus expansion	map	190 bps	10	cds	FZD3	fasta
872	chr15:31234226-31234315 (na)	locus expansion	map	90 bps	5	cds	FMN1	fasta
873	chr14:38938460-38938675 (na)	locus expansion	map	216 bps	5	cds	FBXO33	fasta
874	chr15:74374861-74375070 (na)	locus expansion	map	210 bps	3	cds	ETFA	fasta
875	chr10:80942406-80942530 (na)	locus expansion	map	125 bps	3	cds	EIF5AL1	fasta
876	chr17:37099564-37099700 (na)	locus expansion	map	137 bps	10	cds	EIF1	fasta
877	chr3:123045975-123046087 (na)	locus expansion	map	113 bps	7	cds	EAF2	fasta
878	chr12:49305915-49306035 (na)	locus expansion	map	121 bps	3	cds	DIP2B	fasta
879	chr15:63744553-63744787 (na)	locus expansion	map	235 bps	8	cds	DENND4A	fasta
880	chr4:169577024-169577077 (na)	locus expansion	map	54 bps	5	cds	DDX60L	fasta
881	chr12:67938168-67938321 (na)	locus expansion	map	154 bps	9	cds	CPSF6	fasta
882	chrX:21489481-21489676 (na)	locus expansion	map	196 bps	4	cds	CNKSR2	fasta
883	chrX:85097837-85098003 (na)	locus expansion	map	167 bps	12	cds	CHM	fasta
884	chr3:15244203-15244351 (na)	locus expansion	map	149 bps	4	cds	CAPN7	fasta
885	chr17:39628689-39628937 (na)	locus expansion	map	249 bps	6	cds	ATXN7L3	fasta
886	chr4:47222316-47222401 (na)	locus expansion	map	86 bps	9	cds	ATP10D	fasta
887	chr5:64783187-64783300 (na)	locus expansion	map	114 bps	8	cds	ADAMTS6	fasta
